# Supplementary material for: Glaesserella parasuis infection triggers endoplasmic reticulum stress-mediated pyroptosis via PERK/eIF2α/ATF4 axis and metabolic reprogramming in porcine alveolar macrophages
Source: Vet Res. 2025 Jul 15;56:150. doi: 10.1186/s13567-025-01580-2 (PMC12265192; doi:10.1186/s13567-025-01580-2)
Supplement: Supplementary file 3 — Additional file 3: Significant differential metabolites identified following G. parasuis infection. [file 13567_2025_1580_MOESM3_ESM.xlsx]

## Sheet: Sheet1
Additional file 3 Significant differential metabolites identified following G. parasuis infection
Index	Compounds	Class I	Formula	CAS	GPS-1	GPS-2	GPS-3	GPS-4	GPS-5	GPS-6	CON1	CON2	CON3	CON4	CON5	CON6	VIP	P-value	FDR	Fold_Change	Log2FC	Type
MW0017077	5alpha-Cholestan-3-one	Hormones and hormone related compounds	C27H46O	566-88-1	5030.47	7176	84536	46788.2	74347.6	39122.8	7586.53	5404.44	2397.19	2638.07	4246.36	3555.18	1.65027	0.0355233	0.177354	9.95057	3.31478	up
MW0057507	PC(22:1(13Z)/P-18:1(11Z))	Glycerophospholipids	C48H92NO7P	-	46505.1	59858.3	63606.3	70224.6	65859.2	70886.6	16365.3	11153.5	9076.94	3866.72	3059.66	5321.23	2.03042	1.32683e-06	0.000601054	7.71732	2.9481	up
MW0008588	N,N-dimethylsphingosine	Sphingolipids	C20H41NO2	122314-67-4	4604.49	7528.27	3864.92	5590.79	4307.13	6793.65	468.852	639.939	548.277	1689	986.577	1584.94	1.99143	0.000331001	0.0119955	5.52409	2.46574	up
MW0060337	PE-NMe2(18:1(11Z)/18:1(9Z))	Glycerophospholipids	C43H82NO8P	-	8049.97	3792.24	8100.66	7178.66	12410.9	21577.4	482.955	4395.31	1212.35	2227.07	3592.22	537.782	1.7018	0.0229806	0.142605	4.90933	2.29553	up
FDATN00416	Dinoprostone	Hormones and hormone related compounds	C20H32O5	363-24-6	69891.7	56638.9	48859.2	31099.4	37066.6	97388.2	18726.2	645.306	636.938	850.61	31576.8	21986.1	1.51954	0.00457355	0.0533188	4.58123	2.19573	up
MEDN0758	(±)4-HDHA	Fatty Acyls	C22H32O3	90906-40-4	24625.4	30400.1	21288.4	17314.9	13223.5	24343.1	5884.88	3663.33	4253.72	5598.18	7021.28	6193.78	2.02569	0.000919496	0.0205695	4.02253	2.0081	up
MEDP1528	Carnitine C18:1-OH	Fatty Acyls	C25H47NO5	-	1425.53	1142.84	1254.83	3715.04	2339.35	3076.13	546.244	518.581	389.569	708.494	609.527	509.408	1.92776	0.0137214	0.099852	3.94711	1.9808	up
MEDP1391	Carnitine C18:2	Fatty Acyls	C25H45NO4	36816-10-1	16068.9	17656.7	17348.9	15321.7	25188	32070.7	825.169	2987.86	4458.26	8275.51	5736.56	12383.9	1.67772	0.00146307	0.0276154	3.56691	1.83468	up
MW0063221	Psychosine	Sphingolipids	C24H47NO7	2238-90-6	2587.99	4901.98	3499.98	3478.27	3269.86	3960.21	553.261	810.527	909.258	1682.27	954.779	1414.42	1.97332	0.000118238	0.00565564	3.43083	1.77856	up
MW0170003	Veratramine	Benzene and substituted derivatives	C27H39NO2	60-70-8	57188.5	32205.8	30793.7	36893.8	42572.8	32673.5	8043.88	13135.7	9933.14	10944.4	15374	12049.9	2.0521	0.000844948	0.0195615	3.34376	1.74147	up
MW0055764	PA(18:2(9Z,12Z)/22:1(13Z))	Glycerophospholipids	C43H79O8P	-	4203.31	6156.88	7002.14	9414.63	6989.78	8210.59	2283.49	581.047	1562.42	1907.2	2511.16	3887.68	1.77205	0.00038771	0.0130182	3.29674	1.72104	up
MW0012773	1-arachidonoyl-sn-glycero-3-phospho-1D-myo-inositol	Glycerophospholipids	C29H49O12P	-	4094.54	4073.86	4471.34	4080.7	3098.71	4022.32	1847.59	1010.59	548.015	1502.54	1968.48	530.079	1.82924	1.15953e-05	0.00191502	3.21865	1.68646	up
MW0056798	PC(14:0/20:4(5Z,8Z,11Z,14Z))	Glycerophospholipids	C42H76NO8P	-	709762	695820	633000	521598	1.34293e+06	761799	242878	61163.3	69707.6	145709	328395	607415	1.63691	0.00495021	0.0543743	3.20554	1.68057	up
MEDP0428	Cholesterol	Hormones and hormone related compounds	C27H46O	57-88-5	232044	96432.9	107306	97246	144034	285550	90755.8	82003.3	3200.91	1478.12	2385.31	124076	1.4367	0.0219187	0.139335	3.16754	1.66336	up
MW0013614	1-Hexadecanoyl-2-(9Z-octadecenoyl)-sn-glycero-3-phosphoserine	Glycerophospholipids	C40H76NO10P	-	98332.8	93662.8	94810.4	135211	130960	210167	38022.4	41039	27913	43348.8	34661.7	57969.3	2.0038	0.00440758	0.0532436	3.1411	1.65127	up
MW0057831	PC(O-16:0/22:6(4Z,7Z,10Z,13Z,16Z,19Z))	Glycerophospholipids	C46H82NO7P	132213-85-5	26942.1	26098.9	23966	28402.2	31238.6	50244.1	11459.9	3318.96	12397.5	14428.9	1057.41	17450.7	1.55806	0.00171922	0.0297465	3.10898	1.63644	up
MW0111287	Sphinganine	Sphingolipids	C18H39NO2	764-22-7	84827.5	191166	218048	130478	159069	186802	26897.4	6492.08	37315.4	64832.1	83024.1	95788.6	1.51403	0.00140985	0.0276123	3.08698	1.6262	up
MW0166807	4-Dodecanoylsucrose	Aldehyde,Ketones,Esters	C24H44O12	-	2778.44	2103.02	1828.6	2042.8	2455.63	4451.64	718.658	665.398	894.973	1078.92	1026.46	903.436	1.97997	0.00655306	0.0635729	2.96153	1.56635	up
MW0144749	Ala-Thr-Leu-Asp	Amino acid and Its metabolites	C17H30N4O8	-	3936.72	9643.1	5617.47	4969.16	5685.08	10240.1	1649.62	1628.56	1595.54	1779.24	3170.16	3786.98	1.82122	0.0072811	0.0678385	2.94573	1.55862	up
MW0001484	11-(Dansylamino)undecanoic acid	Benzene and substituted derivatives	C23H34N2O4S	-	9223.61	8011.26	6035.19	5001.1	5530.62	13954.4	3372.81	2204.99	2904.41	2581.78	2337.9	2909.28	1.92951	0.0117801	0.0904473	2.92782	1.54983	up
MW0056970	1-octadecanoyl-2-(7Z,10Z,13Z,16Z-docosatetraenoyl)-sn-glycero-3-phosphocholine	Glycerophospholipids	C48H88NO8P	137254-39-8	1074.56	8167.68	14067	10491.6	6943.21	11520.6	3880.2	3081.48	2838.36	3591.92	2526	1996.78	1.20845	0.0259619	0.149584	2.91741	1.54469	up
MW0169257	N-(2-Hydroxyethyl)heptadecanamide	Alcohol and amines	C19H39NO2	53832-59-0	6587.96	13780.1	11480	10584.9	10045.9	11430.4	1192.45	1446.95	5976.64	1560.56	2919.21	9184.64	1.66323	0.00203476	0.033216	2.8684	1.52025	up
MW0141286	11-Deoxyprostaglandin F1alpha	Hormones and hormone related compounds	C20H36O4	37785-98-1	17330.2	29448.4	40792.8	14593.4	67114.6	37629.9	21610.1	12559	3005.56	3288.92	6723.69	25691.1	1.45208	0.0362109	0.179765	2.83911	1.50544	up
MW0006368	Bis(2-ethylhexyl) phthalate	Aldehyde,Ketones,Esters	C24H38O4	117-81-7 | 15495-94-0 | 8033-53-2 | 50885-87-5 | 82208-43-3	19380.3	31832.2	35213.4	34894.9	32847.7	24050.2	3985.42	12678.6	5660.56	9767.29	9218.71	21888.1	1.78338	0.000420571	0.0136085	2.81998	1.49568	up
MW0063475	Schottenol 3-glucoside	Terpenoids	C35H60O6	61376-86-1	4352.48	5726.97	7477.62	6851.09	9330.61	10669.7	3936.61	2633.23	2189.76	2197.23	2802.35	2211.58	1.93052	0.00317857	0.043305	2.78061	1.4754	up
MW0013444	1-hexadecanoyl-2-(4Z,7Z,10Z,13Z,16Z,19Z-docosahexaenoyl)-sn-glycero-3-phosphoethanolamine	Glycerophospholipids	C43H74NO8P	-	12942.4	12921.1	12340.4	15228.5	16697.9	22651.3	1636.91	2845.91	8818.15	6946.9	6930.07	6559.86	1.70317	0.000687832	0.0178765	2.75008	1.45947	up
MW0054315	Leukotriene A4	Fatty Acyls	C20H30O3	72059-45-1	8391.51	4309.75	3056.77	2313.55	2932.33	4357.59	1692.18	745.289	1622.59	885.336	2161.97	2140.19	1.6541	0.0290281	0.159875	2.74251	1.4555	up
MW0060308	PE-NMe2(18:0/18:1(9Z))	Glycerophospholipids	C43H84NO8P	-	110867	112094	124921	116113	143075	173739	114454	61627.5	50090.1	1608.2	7988.72	57401.9	1.3589	0.00302842	0.0431488	2.66333	1.41323	up
MW0012992	PS(18:0/20:4)	Glycerophospholipids	C44H78NO10P	132014-80-3	61019.9	63820.5	70568.2	82898	94845.7	130750	19234.3	27663.7	24884.9	31148.7	42943.2	43789.4	1.9053	0.00316737	0.043305	2.65681	1.40969	up
MEDL02503	Carnitine C16:0	Alkaloids	C23H45NO4	2364-67-2	23141.2	26484.9	10100.4	22134.2	22187	31252.7	4158.73	3999.85	14146.3	7627.83	14050.2	7269.62	1.64519	0.00298104	0.0431488	2.63987	1.40047	up
MW0148806	D-Xylono-1,4-lactone	Aldehyde,Ketones,Esters	C5H8O5	15384-37-9 | 18423-66-0	4285.6	6138.5	6369.03	5332.59	4743.02	7353.23	2404.62	2845.39	2016	1532.57	2164.99	2097.82	2.03256	0.000281141	0.0108389	2.62009	1.38961	up
MW0012755	1-Acetoxy-2-hydroxy-5,12,15-heneicosatrien-4-one	Fatty Acyls	C23H38O4	-	9833.19	8646.84	8415.74	8969.17	8942.17	10250.8	3609.2	1519.55	2915.42	3507.72	4039.21	5423.28	1.89385	1.51574e-05	0.00201121	2.62001	1.38957	up
MW0143423	4-Nitrosobiphenyl	Benzene and substituted derivatives	C12H9NO	10125-76-5	231773	589030	595771	360766	270402	149925	125952	97776.5	99854.6	142540	197946	183480	1.55199	0.0316182	0.168506	2.59297	1.3746	up
MW0109516	R-1 Methanandamide Phosphate	Alcohol and amines	C23H40NO5P	649569-33-5	284979	312590	304436	405225	304649	239874	29768.7	23113	265223	272503	32195.4	94776	1.51229	0.00929584	0.0785719	2.58056	1.36768	up
MW0141658	18-Oxooleate	Fatty Acyls	C18H32O3	-	6670.77	13444.5	6074	6248.44	10386.6	7877.5	4004.47	3769.27	2268.91	3080.67	2955.23	3657.06	1.90426	0.00675261	0.0647393	2.56905	1.36124	up
MW0009779	Sulfabenzamide	Benzene and substituted derivatives	C13H12N2O3S	127-71-9	7951.68	8683.65	8225.32	14695.3	14555.9	10773.3	4609.4	4901.3	3076.29	2076.09	5676.63	4994.17	1.84041	0.00221632	0.0352279	2.5612	1.35682	up
MW0058014	LPE(14:0/0:0)	Glycerophospholipids	C19H40NO7P	-	7350.83	7060.77	6843.6	5893.56	5799.93	9449.79	1031.77	3330.25	3107.52	3191.58	3252.63	2683.44	1.84265	0.000114221	0.00565564	2.55456	1.35307	up
MW0063633	Spironolactone	Others	C24H32O4S	-	11438.2	15372.7	8358.01	6169.51	11894.3	10280.9	2943.98	2232.84	562.046	3847.45	7761.47	7905.31	1.43566	0.00502318	0.054421	2.51508	1.33061	up
MW0058454	1-(11Z-eicosenoyl)-2-(9Z-octadecenoyl)-glycero-3-phosphoethanolamine	Glycerophospholipids	C43H82NO8P	-	8951.53	10872.7	10183.8	12254	14060.9	21531.3	4200.43	4902.35	3915.2	5411.29	5981.79	6658.24	1.9287	0.00760223	0.0699251	2.50582	1.32529	up
MW0063233	Pubescenol	Benzene and substituted derivatives	C28H42O6	90685-93-1	823100	376313	602165	790000	662683	1.67025e+06	148439	113712	200495	252371	557005	702658	1.48035	0.0460344	0.207273	2.49383	1.31836	up
MW0062234	Alprostadil	Hormones and hormone related compounds	C20H34O5	745-65-3	19920	20713.2	16116.2	8744.2	11514.5	23786.9	7985.36	5126.84	764.336	6583.99	10353.9	10272.3	1.35483	0.00670107	0.0645869	2.45323	1.29468	up
MEDP1395	Carnitine C17:0	Fatty Acyls	C24H47NO4	106182-29-0	1041.04	1135.66	2688.34	4274.94	4084.9	2920.66	1532.35	1481.36	679.734	1158.99	588.058	1149.38	1.44844	0.0367014	0.181207	2.45005	1.29281	up
MW0102800	thromboxane B2	Fatty Acyls	C20H34O6	54397-85-2	5434.45	2802.98	2569.36	1722.57	3355.53	5729.24	2304.93	2435.59	975.524	1438.46	530.206	1329.74	1.54518	0.0236096	0.14427	2.39772	1.26166	up
MW0144387	Adouetine Z	Amino acid and Its metabolites	C42H45N5O5	-	2150.3	2350.82	2213.79	2091.32	1863.26	1000.34	948.121	855.767	478.831	1024.51	924.914	704.54	1.797	0.00149538	0.0276493	2.3639	1.24117	up
MW0010557	4-[(2R,3S)-4-(1,3-benzodioxol-5-yl)-2,3-dimethylbutyl]-2-[5-[(2R,3S)-4-(1,3-benzodioxol-5-yl)-2,3-dimethylbutyl]-2-hydroxy-3-methoxyphenyl]-6-methoxyphenol	Heterocyclic compounds	C40H46O8	-	30063.8	36099	60699.7	15695.9	33896.2	70780.6	10101.1	11639.4	14709.4	16994.9	24267.4	27196.4	1.4814	0.0357818	0.178123	2.35668	1.23675	up
MW0008802	N-Acetyl-Neuraminic Acid	Amino acid and Its metabolites	C11H19NO9	131-48-6 | 489-46-3	5898.78	15273.4	9888.27	4933.28	9242.26	4166.46	2920.45	4880.97	4540.96	3423.07	3387.89	2246.75	1.52954	0.0394254	0.187503	2.30852	1.20697	up
MW0110917	N-(2-hydroxyethyl)icosanamide	Organic acid and Its derivatives	C22H45NO2	-	13070.5	18407.9	15115.4	12994.6	15018.1	18453.7	1353.11	6107.93	7171.77	3690.83	9969.09	12306.6	1.53133	0.00169419	0.0297465	2.29216	1.19671	up
MW0070728	TG(16:0/15:0/20:3(5Z,8Z,11Z))	Glycerolipids	C54H98O6	-	8252.08	9928.93	12654.7	10581.7	12609.8	19077.8	6167.09	469.548	5166.34	6323.56	6130.14	7921.49	1.26174	0.00537239	0.0562976	2.27188	1.18389	up
MW0149761	Gln-Lys-Phe-Arg	Amino acid and Its metabolites	C26H43N9O6	-	5417.88	2515.72	3098.23	4602.23	4272.31	2566.12	1380.07	628.694	992.084	931.423	3074.95	2952.96	1.53056	0.00999305	0.0823064	2.25623	1.17392	up
MEDP1527	Carnitine C19:0	Fatty Acyls	C26H51NO4	-	8436.72	10214.1	9375.81	8480.92	5109.13	8269.92	4502.08	4505.23	3016.19	2193.51	4278.17	3746.16	1.86415	0.000512868	0.0157511	2.24297	1.16541	up
MW0009445	4-Tetradecanamidobenzylphosphonic acid	Benzene and substituted derivatives	C21H36NO4P	-	5942.86	6587.7	14383.5	9739.04	8416.02	7801.26	2467.22	3362.76	6707.95	4220.68	4537.31	2533.23	1.68807	0.00945668	0.0793311	2.21873	1.14973	up
MW0052874	Faradiol laurate	Aldehyde,Ketones,Esters	C42H72O3	270078-40-5	45790.1	31478.5	31218.1	36137.6	39103.2	43506.8	10940.5	12781.7	13822.6	36100.9	16504.6	14018.5	1.7908	0.001671	0.0296849	2.1814	1.12526	up
MW0146567	Benzamide, N-(4-(1-methyl-2-(((1-methylethyl)sulfonyl)amino)ethyl)phenyl)-	Benzene and substituted derivatives	C19H24N2O3S	211313-51-8	1455.78	1373.35	1545.41	1875.18	1685.53	2307.76	942.097	974.05	736.942	762.893	669.864	620.371	2.00668	0.000598916	0.016443	2.17648	1.122	up
MW0053990	Pregn-4-ene-3,20-dione, 17-(acetyloxy)-	Aldehyde,Ketones,Esters	C23H32O4	302-23-8 | 17308-02-0	14372	19512	14315.5	19538.2	27930.1	21367.5	6351.97	6025.78	7468.31	2618.79	15716.1	15636.7	1.52975	0.00601954	0.0605967	2.17466	1.12079	up
MW0055293	Nervonic acid	Fatty Acyls	C24H46O2	506-37-6	26623.1	39151.3	29479.5	22795.8	33287.2	34703.4	4958.28	5598.15	7153.58	20726.9	22098.5	25072.9	1.49909	0.00528652	0.0560185	2.17316	1.11979	up
MW0059345	PE-NMe(16:0/22:5(4Z,7Z,10Z,13Z,16Z))	Glycerophospholipids	C44H78NO8P	-	9273.71	8842.17	6794.08	2968.9	7818.74	10402.1	679.436	3552.64	1485.03	4081.85	4959.08	6519.13	1.32016	0.0143474	0.103486	2.16663	1.11545	up
MW0109884	Thr-Lys-Pro-Arg	Amino acid and Its metabolites	C21H40N8O6	-	5205.67	6058.98	5727.19	5526.96	5805.83	8048.55	2129.75	2251.74	2004.12	3030.41	3687.72	3770.32	1.92273	0.000132471	0.00600094	2.15557	1.10807	up
MW0063730	Tangeraxanthin	Terpenoids	C34H44O2	-	1600.75	2877.87	3090.46	2966.31	3225.37	3371.31	1260.31	1308.83	762.298	1219.87	1590.88	1817.84	1.79945	0.000972749	0.0209878	2.15226	1.10585	up
MW0168304	Docosa-4,10,13,16-tetraenoic acid	Fatty Acyls	C22H36O2	-	4714.39	3999.72	2978.75	10299.7	4302.69	4926.99	2346.2	1623.69	1445.48	2693.39	1934.17	4488.11	1.57085	0.0472533	0.208158	2.14866	1.10343	up
MW0059307	PE-NMe(15:0/20:3(5Z,8Z,11Z))	Glycerophospholipids	C41H76NO8P	-	24558.4	41190.5	39699.2	61116.9	78591.4	99131.9	33281.4	27158	29607.1	17384.3	19308.7	33977.3	1.49937	0.0422346	0.196733	2.1422	1.0991	up
MW0168289	N-Acetyl-S-geranylgeranyl-L-cysteine	Terpenoids	C25H41NO3S	139332-94-8	3478.77	3678.19	3374.61	3927.28	3619.36	4791.07	645.797	1736.28	1770.51	1970.09	2250.61	2363.43	1.73213	0.000118606	0.00565564	2.13001	1.09086	up
MW0016971	Celastrol	Benzene and substituted derivatives	C29H38O4	34157-83-0	52016.2	63276.7	33598.4	29638.1	51877.5	49412.6	21571.5	12871.5	11035.7	21081	30102.6	34781	1.62262	0.00371904	0.0474571	2.12883	1.09006	up
MW0109073	isovaleryl-Val-Val-Sta(3xi,4xi)-Ala-Sta(3xi,4xi)-OH	Amino acid and Its metabolites	C34H63N5O9	-	3593.81	5331.76	5953.51	4295.67	4192.38	4326.68	716.545	1771.4	1759.73	2764.54	2053.13	3951.72	1.62293	0.00175655	0.0297465	2.1275	1.08916	up
MW0058901	PE(22:6(4Z,7Z,10Z,13Z,16Z,19Z)/22:6(4Z,7Z,10Z,13Z,16Z,19Z))	Glycerophospholipids	C49H74NO8P	-	112040	116387	108096	123743	133839	179837	49901.9	57710.8	48505.6	62889.3	67779	78504	1.9951	0.000761568	0.0189036	2.1187	1.08318	up
MW0152326	Leu-Glu-Phe-Glu	Amino acid and Its metabolites	C25H36N4O9	-	9111.96	10158.8	4926.88	5272.74	5735.89	8915.92	3340.43	1209.19	2775.34	4106.06	5881.36	3632.31	1.4969	0.00784788	0.0714591	2.1066	1.07492	up
MW0145452	Arg-Met-Met	Amino acid and Its metabolites	C16H32N6O4S2	-	280370	348242	165981	123629	290896	225895	111674	73377.5	47682	99159.7	159532	194633	1.47142	0.0143921	0.103486	2.09168	1.06466	up
MW0141664	19(R)-hydroxy-PGB2	Hormones and hormone related compounds	C20H30O5	-	11476.5	13620.4	12966.1	6221.64	9109.52	10660.6	5069.16	3736.49	2669.78	4862.45	4950.72	9379.17	1.66066	0.00344156	0.0448641	2.08866	1.06258	up
MW0143472	5-CHOLESTAN-3-OL-6-ONE	Hormones and hormone related compounds	C27H46O2	-	1.59948e+07	1.81165e+07	1.77017e+07	1.61891e+07	1.73628e+07	1.93531e+07	2.69031e+06	2.77775e+06	7.93816e+06	1.13443e+07	1.23821e+07	1.3128e+07	1.48862	0.00440193	0.0532436	2.0835	1.05901	up
MW0169339	Isosteviol	Heterocyclic compounds	C20H30O3	27975-19-5	9468.52	7521.98	7632.29	3529.92	5814.67	13477.7	3844.87	3036.09	3046.21	4689.28	3948.8	4209.3	1.58042	0.0302028	0.163855	2.08325	1.05884	up
MW0105651	Arg-Asp-Arg	Amino acid and Its metabolites	C16H31N9O6	-	33596.2	36795.5	17129.1	15196.9	29883.6	22795.2	11793.7	7065.46	5887.42	11296.1	18714.1	20152.9	1.4915	0.0136344	0.0996194	2.07445	1.05273	up
MW0138954	Methyl cinnamate	Benzene and substituted derivatives	C10H10O2	103-26-4 | 1754-62-7	4281.72	4400.24	4604.7	4688.06	4699.36	6192.76	1709.79	2064.91	2141.57	2790.04	2519.3	2951.84	1.99898	6.21326e-05	0.00433017	2.03611	1.02581	up
MW0158578	Tyr-Phe-Thr-Lys	Amino acid and Its metabolites	C28H39N5O7	-	3684.22	3868.04	3768.46	1461.26	3656.47	4233.72	1282.41	745.914	1280.99	2531.95	2871.52	1552.06	1.41585	0.0084123	0.0743176	2.01388	1.00998	up
MW0011692	(Z)-7-[(1R,2R,3S,5S)-2-[(E,3R)-3-(2,3-dihydro-1H-inden-2-yl)-3-hydroxyprop-1-enyl]-3-fluoro-5-hydroxycyclopentyl]hept-5-enoic acid	Fatty Acyls	C24H31FO4	246246-19-5	2558.08	2779.55	2899.64	2589.8	2304.01	3274.55	915.454	960.94	1416.33	1606.67	1288.84	2031.43	1.8812	0.000118569	0.00565564	1.9959	0.99704	up
ZINC6920418	N-Pentacosane	Others	C25H52	-	3197.76	3896.86	3635.62	3007.07	3821.61	4403.43	756.907	754.689	2486.16	945.637	2955.02	3162.87	1.48204	0.00957087	0.0796864	1.98552	0.989513	up
MW0013219	20-Dihydrodydrogesterone	Aldehyde,Ketones,Esters	C23H34	-	10595.2	3217.39	6300.28	6599.61	9257.04	13878.6	6371.87	2868.09	2096.88	3929.6	4668.8	5258.61	1.34699	0.043659	0.201298	1.97858	0.984467	up
MW0154729	Oleoyl Ethanolamide-d4	Fatty Acyls	C20H35D4NO2	-	136951	193873	146876	116774	161051	174570	60126.4	29645.3	36362.7	104334	110795	129033	1.49011	0.00492044	0.0543743	1.97768	0.983807	up
MW0014018	3-Demethylubiquinol-10	Benzene and substituted derivatives	C58H90O4	-	247495	107620	113954	161191	101373	108645	31621.8	49894.8	104332	65265.3	81206.8	94055.4	1.50805	0.0310076	0.167219	1.97074	0.97874	up
MW0113980	beta-D-Fructose 2-phosphate	Organic acid and Its derivatives	C6H13O9P	-	2164.83	1612.01	2006.09	2028.13	2041.92	2137.67	787.697	1224.95	838.882	863.112	748.688	1631.54	1.91705	0.000319323	0.0118084	1.96734	0.976245	up
MW0062272	Prostaglandin h2	Hormones and hormone related compounds	C20H32O5	42935-17-1	23800.3	17774.7	16537.2	11290.1	12583.4	31334.9	9954.26	9018.74	7130.78	9570.03	10570.8	11417.7	1.65637	0.0287257	0.159666	1.96524	0.974709	up
MW0054394	Lithocholic acid	Bile acids	C24H40O3	434-13-9	18283.9	10573.3	10131.9	10363.7	9369.79	14675.1	5630.24	9023.58	4974.66	1890.02	6247.22	9604.78	1.50609	0.00898572	0.0768025	1.96405	0.973834	up
MW0157377	Teleocidin B-1	Benzene and substituted derivatives	C28H41N3O2	95044-71-6	14198.3	15157	13896.6	16009.7	14837.3	18848.1	5192.38	6634.4	6998.64	8716.86	9881.04	9939.9	1.93114	3.55069e-05	0.00324142	1.96243	0.97264	up
MW0062186	Progesterone	Hormones and hormone related compounds	C21H30O2	57-83-0	3382.86	3633.28	3135.36	2321.18	1035.77	3071.65	307.307	650.225	1304.87	1743.08	2378.62	2067.34	1.20907	0.0248084	0.146426	1.96181	0.972183	up
MW0108877	N-oleoylglycine	Amino acid and Its metabolites	C20H37NO3	2601-90-3	5269.88	7755.79	5664.49	7547.58	4779.49	5346.01	2149.37	1467.86	2126.64	4698.41	3426.97	4696.06	1.59705	0.00322938	0.0434108	1.95867	0.969872	up
MW0058337	PE(18:3(6Z,9Z,12Z)/22:4(7Z,10Z,13Z,16Z))	Glycerophospholipids	C45H76NO8P	-	13599.5	10521.8	12179.3	13744.6	15134.6	18358.3	9823.99	6561.78	6351.78	8708.84	3650.87	7816.36	1.78188	0.000794255	0.0192505	1.94666	0.960998	up
MW0158888	Val-Arg-Ala-Glu	Amino acid and Its metabolites	C19H35N7O7	-	21906.8	27984	14581.3	13848	22490.4	18370.4	9442.63	5839.83	4985.79	10419.9	14874.9	15708.6	1.53096	0.00714474	0.0670791	1.94512	0.959862	up
MW0060372	PE-NMe2(18:1(9Z)/20:1(11Z))	Glycerophospholipids	C45H86NO8P	-	2015.84	1872.12	1423.83	1477.65	1481.09	2132.88	756.445	1191.86	549.148	626.144	1196.64	1078.21	1.77522	0.00073576	0.0185166	1.92711	0.946442	up
MW0114723	Leucomycin A1	Aldehyde,Ketones,Esters	C40H67NO14	16846-34-7	5047.13	8040.66	6834.99	4738.27	5589.64	4571.39	1448.59	2256.98	2195.55	4393.51	2557.85	5251.28	1.58301	0.00682282	0.0650682	1.92347	0.943713	up
MW0055073	Misoprostol	Fatty Acyls	C22H38O5	59122-46-2	4571.63	5422.14	4751.65	4021.46	3651.11	3842.95	3188.31	695.027	2084.83	2588.4	2547.54	2558.4	1.49179	0.000895211	0.0202765	1.92212	0.942696	up
MW0055690	[3-[Octadec-11-enoyloxy]-2-(octadecanoyloxy)propoxy]phosphonic acid	Glycerophospholipids	C39H75O8P	-	1683.01	4084.94	4681.9	5578.62	4579.07	5821.24	1680.85	869.273	479.753	2544.31	3986	4210.28	1.19426	0.0377666	0.184467	1.91924	0.940532	up
MW0111175	BQ-788	Amino acid and Its metabolites	C34H50N5NaO7	156161-89-6	3098.45	3487.7	3450.68	3105.72	2781.15	3563.32	912.113	925.528	1736.3	2231.5	1963.36	2456.67	1.67721	0.00117801	0.0237173	1.90573	0.930346	up
MW0145662	Asn-Ala-Leu-Ala-His	Amino acid and Its metabolites	C22H36N8O7	-	5221.45	3724.33	6178.14	3285.04	4812.37	5429.2	5434.25	2122.69	1690.59	1430.98	1770.58	2801.48	1.56303	0.0157123	0.110351	1.87865	0.909698	up
MW0052438	DL-alpha-Tocopherol	Alcohol and amines	C29H50O2	-	6638.99	8508.26	5788.18	7477.86	5997.5	8728.82	1915.24	2162.52	2959.85	5331.16	4571.73	6095.69	1.57979	0.00398085	0.0494061	1.87269	0.905111	up
MEDL02002	Erucic acid	Fatty Acyls	C22H42O2	112-86-7	32777.8	39007	28956.2	25545.7	32877.9	37706.5	6547.24	8222.36	10533.1	16928.1	32532.7	30484.8	1.43358	0.02032	0.13225	1.87054	0.903456	up
MEDP1122	MG(16:0/0:0/0:0)	Glycerolipids	C19H38O4	32899-41-5	4114.33	6061.63	5901.22	5566.9	4731.18	6422.79	1642.89	2046.22	3647.1	3687.88	2581.15	4006.15	1.71351	0.000850293	0.0195615	1.86232	0.897101	up
MW0006009	Alprenolol	Benzene and substituted derivatives	C15H23NO2	13655-52-2	32894.3	36784.9	31311.6	35257.6	38967.2	46293	15015.5	14492.4	16670.8	21645.3	24643.2	26830.4	1.85988	0.000234367	0.0098761	1.85677	0.892799	up
MW0103685	Uridine diphosphate glucuronic acid	Nucleotide and Its metabolites	C15H22N2O18P2	2616-64-0	14915.7	19586.3	15902.8	14280.5	13276.6	12904.2	8419.17	6935.3	6779.61	8599.39	8547.91	9993.33	1.96187	0.000357041	0.0126855	1.84407	0.882896	up
MW0109026	Oxiglutatione	Amino acid and Its metabolites	C20H32N6O12S2	27025-41-8	1853.07	2477.83	918.952	2262.06	1393.47	1458.05	1144.03	568.239	1312.82	739.933	729.327	1137.69	1.48426	0.0200182	0.13225	1.84008	0.879771	up
MEDN0863	25-Hydroxycholesterol	Hormones and hormone related compounds	C27H46O2	2140-46-7	86422.1	84599.5	119264	125035	69848.5	90175.5	52907	41498.4	55337.5	45951.3	56094.8	62352.9	1.87307	0.0031512	0.043305	1.83148	0.873011	up
MW0125457	N-(Adamantan-1-yl)-1-(5-fluoropentyl)-1H-indole-3-carboxamide	Alcohol and amines	C24H31FN2O	-	57311.5	52973.2	66249.3	50076.5	58436.7	88624.6	38197.3	26849.4	31255.2	30501.3	35662.9	42661.4	1.88639	0.00306546	0.0431488	1.82166	0.865252	up
MW0156791	Ser-Ile-Asn-Lys	Amino acid and Its metabolites	C19H36N6O7	-	48366.7	50266.8	25515.3	21862.8	41398.9	37574.5	20543.9	13300.4	11749.4	21512.3	29506.8	26966.1	1.45305	0.0158795	0.111095	1.82058	0.864397	up
MW0050023	1-Stearoyl-2-oleoyl-sn-glycerol	Glycerolipids	C39H74O5	-	374923	337141	341722	311520	243766	360090	164409	177451	164494	173435	201579	200900	2.02262	0.000269655	0.0108389	1.81948	0.863523	up
MW0059056	1-(1Z-octadecenyl)-2-(5Z,8Z,11Z,14Z-eicosatetraenoyl)-sn-glycero-3-phosphoethanolamine	Glycerophospholipids	C43H78NO7P	144371-69-7	857984	756246	750445	776174	782470	1.12621e+06	398454	415338	393507	453140	535494	582022	1.96601	0.000559807	0.016443	1.81771	0.862125	up
MW0063799	Tetracosyl acetate	Fatty Acyls	C26H52O2	-	3642.59	2483.66	3735.41	2934.05	4282.54	3748.16	2522.17	2328.19	2068.71	1833.81	1081.92	1624.37	1.75531	0.00109534	0.0223149	1.81744	0.861912	up
MW0052858	5-(9Z-octadecenoyloxy)-octadecanoic acid	Fatty Acyls	C36H68O4	-	2006.83	2486.53	2338.33	1732.13	922.459	2020.93	863.467	707.397	553.368	1270.77	1388.16	1548.42	1.41478	0.0129628	0.0966612	1.81743	0.861899	up
MW0110148	Trunkamide	Alcohol and amines	C43H63N7O8S	-	1220.93	3335.79	2960.13	1352.23	2197.22	2120.4	1067.92	1212.38	992.473	1225.21	1376.5	1432.4	1.47533	0.0352189	0.176777	1.8047	0.851756	up
MW0143147	4-(3,5-Diphenylcyclohexyl)phenol	Benzene and substituted derivatives	C24H24O	33330-65-3	60747.8	49223.4	43984.5	32284.4	46264.5	60766.2	18338.7	29514.1	16650	22075	27152.3	49578.4	1.61517	0.00844463	0.0743176	1.79581	0.844633	up
MW0169591	(2-Hydroxy-2-oxo-1,2lambda5-oxaphospholan-5-yl)methyl (Z)-octadec-9-enoate	Fatty Acyls	C22H41O5P	779333-58-3	17266.9	17005.4	11467.6	19157.3	19566.5	27206.5	3476.73	6362.62	13593.1	12758.5	11485.2	15281.2	1.36926	0.0160707	0.112	1.77374	0.826797	up
MW0059085	1-hexadecyl-2-(9Z-octadecenoyl)-sn-glycero-3-phosphoethanolamine	Glycerophospholipids	C39H78NO7P	-	59820.7	53776.7	46920	44613.9	70306.3	59027.4	28917.8	45500.8	37451.5	33230.9	16662.2	27589.8	1.71472	0.00141719	0.0276123	1.76636	0.820778	up
MW0011983	10,20-Dihydroxyeicosanoic acid	Fatty Acyls	C20H40O4	120727-26-6	3340.83	4919.98	3162.76	3382.39	3891.6	5281.04	1815.07	977.541	1771.39	2506.7	2481.83	4040.39	1.48333	0.011594	0.0901643	1.76405	0.818894	up
MW0000280	Heliotrine	Alkaloids	C16H27NO5	303-33-3	222070	219327	213671	138596	196978	249471	118860	91311.3	109046	75869	135735	174354	1.70478	0.00165015	0.0296046	1.75859	0.814418	up
MEDN1440	13-HDoHE	Fatty Acyls	C22H32O3	90780-53-3	8603.83	7698.91	6797.83	5121.73	6763.27	8652.6	5196.29	1321.7	3325.68	3133.03	5503.21	6381.62	1.36952	0.00882293	0.0768025	1.75525	0.811675	up
MEDP1095	Glycine dehydrocholic acid	Bile acids	C26H37NO6	3415-45-0	169880	171091	83161.1	75104.7	141838	127267	76688.8	47756.9	39140.3	72547.9	103767	99607.8	1.36577	0.024448	0.146204	1.74818	0.805855	up
MW0017158	cis-5,6-Dihydro-5,6-dihydroxy-carotene	Others	C40H58O2	143167-26-4	3581.46	4806.19	4397.92	3690.62	4464.34	3915.94	1124.11	2160.64	2309.86	2998.52	1809.89	3884.7	1.61525	0.00454936	0.0533188	1.73971	0.798845	up
MW0058121	1-Palmitoyl-2-oleoyl-sn-glycero-3-phosphoethanolamine	Glycerophospholipids	C39H76NO8P	26662-94-2	225271	223880	205359	168026	183396	224427	31522.5	98000.2	133822	140217	151352	153476	1.38309	0.00429397	0.0525721	1.73684	0.796465	up
MW0156336	Rapanone	Aldehyde,Ketones,Esters	C19H30O4	573-40-0	29082.2	39888.5	50150.6	25116.4	42165.1	51699.6	23402.4	17166.4	19990.3	19258.2	22108.3	36057	1.59071	0.0117634	0.0904473	1.7256	0.787096	up
MW0063555	N-[2-[[[[(2S,3R)-2-(Hexadecanoylamino)-3-hydroxy-4-octadecenyl]oxy]hydroxyphosphinyl]oxy]ethyl]trimethylaminium	Sphingolipids	C39H80N2O6P+	-	3.36161e+06	3.97929e+06	2.84926e+06	2.24932e+06	3.00693e+06	4.98489e+06	3.29197e+06	1.31652e+06	551203	2.16513e+06	2.09977e+06	2.4555e+06	1.2643	0.0271166	0.154029	1.71979	0.782234	up
MW0052789	Exemestane	Heterocyclic compounds	C20H24O2	107868-30-4	25454.8	29305.7	33622.6	19141.1	29466.6	42721.2	15773.6	14066.4	14052.4	16106.6	18046.6	27128.6	1.63825	0.010864	0.0859634	1.70871	0.772906	up
MW0146871	BROMO-3-HYDROXY-4-(SUCCIN-2-YL)-CARYOLANE-LACTONE	Others	C19H27BrO4	-	3027.37	2764.92	2797.61	2908.89	3192.88	4094.75	1958.11	1373.32	1464.8	1499.29	2218.06	2574.36	1.78728	0.00109604	0.0223149	1.69431	0.760699	up
MW0013615	1-octadecanoyl-2-(9Z-octadecenoyl)-sn-glycero-3-phosphoserine	Glycerophospholipids	C42H80NO10P	-	44015.7	30464.2	27224.2	39671.5	41164.4	56587.8	21183.9	31716.2	25103.1	29309.4	16410.7	18205	1.64131	0.0111468	0.0878171	1.68485	0.752621	up
MW0158764	UDP-4-deoxy-4-formamido-beta-L-arabinopyranose	Nucleotide and Its metabolites	C15H23N3O16P2	-	2911.85	1907.33	1825.04	1821.67	2510.61	1515.97	2007.21	785.245	1680.33	1598.18	679.715	722.332	1.36678	0.025802	0.149584	1.67168	0.741295	up
MW0058181	1-(9Z-heptadecenoyl)-sn-glycero-3-phosphoethanolamine	Glycerophospholipids	C22H44NO7P	-	4729.37	10029.9	7917.92	3679.38	5541.66	6289.3	4258.26	2693.96	2113.61	4320.39	4368.47	5359.09	1.28205	0.0469744	0.207604	1.65216	0.72435	up
MW0109742	Sodium dodecyl sulfate	Others	C12H25NaO4S	151-21-3 | 12738-53-3 | 12765-21-8 | 1334-67-4	1.29177e+06	1.72918e+06	1.68749e+06	777298	1.59112e+06	2.10702e+06	926029	797062	695653	818691	923191	1.39862e+06	1.44266	0.0215791	0.137681	1.652	0.724217	up
MEDP0401	5'-Deoxy-5'-(Methylthio) Adenosine	Nucleotide and Its metabolites	C11H15N5O3S	2457-80-9	9330.98	10034.1	10889.5	11666.5	10728.6	10811.1	7783.17	6508.11	6151.56	6454.64	6491.78	5130.31	2.00513	5.62059e-06	0.00145493	1.64749	0.720273	up
MW0055185	Myristoylcarnitine	Fatty Acyls	C21H41NO4	-	21150.8	22345.3	20828.8	19629.6	19973.4	26370.9	5952.79	9934.89	11996.2	15383.5	16926.3	18907.7	1.53219	0.00547034	0.0563196	1.64724	0.720048	up
MW0114388	Embelin	Aldehyde,Ketones,Esters	C17H26O4	-	368329	432173	479565	248264	414107	567573	234533	210144	199796	232784	262281	385376	1.57005	0.012391	0.0939432	1.646	0.718967	up
MW0158949	Val-Asp-Tyr-Val-Leu	Amino acid and Its metabolites	C29H45N5O9	-	2224.15	3852.72	4953.79	5624.87	3475.05	2899.55	2034.78	725.426	2577.18	2710.45	3669.94	2318.02	1.12999	0.0458289	0.207273	1.64081	0.714412	up
MW0141884	Poly(galactosylglycerol phosphate)	Organic acid and Its derivatives	C9H19O11P	85444-64-0	6360.94	6246.96	6481.08	7345.54	6533.56	7667.88	4103.51	4162.03	4444.99	4343.02	4208.95	3793.39	2.09922	3.40954e-05	0.00324142	1.62181	0.697607	up
MW0107214	Taurocyamine	Organic acid and Its derivatives	C3H9N3O3S	543-18-0	77385.4	92324	97312.2	97019.6	87349.7	101062	67216.8	28137.7	60618.3	63926.6	60600.3	61849.3	1.60663	0.000852849	0.0195615	1.61371	0.690384	up
MW0169291	Idebenone	Benzene and substituted derivatives	C19H30O5	58186-27-9	65270.8	63918.8	79502	62861.4	66607.6	113590	52512.1	41627.7	45297.8	38631	43209.2	59550.9	1.7357	0.0146937	0.104823	1.60863	0.685835	up
MW0061157	1,2-di-(9Z-octadecenoyl)-sn-glycero-3-phospho-(1'-sn-glycerol)	Glycerophospholipids	C42H79O10P	-	110252	110584	84008.9	94381	99217	83439.9	39139.6	45301	47738.2	56352.5	87185.8	86476.8	1.59519	0.00638787	0.0629067	1.60655	0.683968	up
MW0053438	(E,6R)-6-[(5R,7R,10S,13R,14R,15S,17R)-15-acetyloxy-7-hydroxy-4,4,10,13,14-pentamethyl-3-oxo-1,2,5,6,7,11,12,15,16,17-decahydrocyclopenta[a]phenanthren-17-yl]-2-methylhept-2-enoic acid	Fatty Acyls	C32H48O6	86377-50-6	6071.3	5998.94	4991.91	4666.99	5085.39	7298.66	2902.88	3255.46	1963.95	3593.5	4394.85	5129.92	1.5814	0.00542779	0.0563196	1.60604	0.68351	up
MEDN1562	Monobutyl phthalate	Aldehyde,Ketones,Esters	C12H14O4	131-70-4	13998.8	14971.6	13995.1	13856.6	14665.3	17834.8	10236	9753.3	8003.92	8785.5	9414.54	9481.41	2.05445	5.81298e-05	0.00421325	1.60436	0.681996	up
MW0126175	Piperonyl butoxide	Organic acid and Its derivatives	C19H30O5	-	13068.3	11710.7	14669.9	11344.3	12370.4	21565.3	10231.8	6427.53	8280.85	7333.84	9003.99	11720.8	1.62597	0.0182155	0.124085	1.59869	0.676893	up
MW0054535	1-(9Z-octadecenoyl)-sn-glycero-3-phosphocholine	Glycerophospholipids	C26H52NO7P	19420-56-5	22842	25929.8	20822.6	25090.5	23596.3	34357.1	15197.2	12965.4	12639.5	16856	18496.5	19364	1.79715	0.00269875	0.0400831	1.598	0.676264	up
MW0063662	Stearoylcarnitine	Fatty Acyls	C25H49NO4	25597-09-5	20858.5	19760	18838	34030.8	31717.5	27726.8	8861.08	12965.1	19705.5	20223.6	17592.5	16745	1.46923	0.0169351	0.116679	1.5915	0.670387	up
MW0152398	Leu-Leu-Leu-Ala-Ala	Amino acid and Its metabolites	C24H45N5O6	-	1198.41	1876.39	1872.58	1146.44	1740.44	2088.8	385.456	498.343	1131.91	1274.01	1173.83	1782.78	1.21274	0.0455558	0.206885	1.58862	0.667777	up
MW0059297	PE-NMe(15:0/18:0)	Glycerophospholipids	C39H78NO8P	-	40990.3	32110	28942.8	29325.4	24642.6	39139.1	20030.3	19217	18258.8	19925.7	23475.6	22767.8	1.84264	0.00459334	0.0533188	1.57793	0.65803	up
MW0115106	Pentitol	Carbohydrates and Its metabolites	C5H12O5	6917-36-8	3067.2	6262.86	7442.09	4452.55	4613.87	3797.12	3824.22	2994.58	2456.5	3479.72	3263.39	2792.55	1.40724	0.0408933	0.192942	1.57545	0.655762	up
MW0168969	Conessine	Heterocyclic compounds	C24H40N2	546-06-5	11319.7	10158.5	10260.3	8298.06	9448.14	13233.2	6619.75	6277.06	4826.29	7209.59	6309.57	8690.75	1.7926	0.00158954	0.0290607	1.57058	0.651295	up
MW0145474	Arg-Phe-Val-Asp	Amino acid and Its metabolites	C24H37N7O7	-	3225.51	1698.98	2360.44	2806.37	2806.09	4441.27	1950.84	2179.88	1329.93	1725.33	2093.86	1834.48	1.47643	0.0389759	0.186344	1.56003	0.641572	up
MW0108286	Methyl sulfate	Others	CH4O4S	75-93-4	4252.3	3597.43	2058.47	2115.16	2387.93	3160.88	1550.32	2195.22	1788.17	2455.85	1550.16	1740.9	1.48262	0.0337192	0.174025	1.55773	0.639445	up
MW0010102	2-Cyclohexyl-2-hydroxy-2-phenylacetic acid	Benzene and substituted derivatives	C14H18O3	4335-77-7 | 50896-04-3	5092.27	6466.69	5447.9	6005.51	5214.07	5456.44	2888.9	3890.59	3168.69	3988.57	3954.27	3977.26	1.94248	5.12544e-05	0.00386971	1.54026	0.623175	up
MW0103660	S-adenosylmethionine	Nucleotide and Its metabolites	C15H22N6O5S	29908-03-0 | 17176-17-9 | 485-80-3 | 78548-84-2 | 91279-78-6	22753.8	26615.5	29332.3	25819.3	22235.6	21276.5	20757.3	14995.6	14084.8	16237.8	15792.4	14543.1	1.86352	0.000387959	0.0130182	1.53544	0.61865	up
MEDN0362	LPE(18:1/0:0)	Glycerophospholipids	C23H46NO7P	89576-29-4	62804.7	106770	101899	45541.3	83473.4	69779.1	36155.4	34600.9	38231.7	73025.6	59210.2	66596.7	1.22534	0.0482088	0.209986	1.52773	0.611393	up
MW0158820	5-Formyluracil	Aldehyde,Ketones,Esters	C5H4N2O3	1195-08-0	16623.2	8161.32	10786.4	17872.9	14894.6	15633.8	7040.56	12488.4	9190.39	7499.17	12229.1	6553.39	1.37334	0.0292989	0.160522	1.52674	0.610454	up
MW0157764	Thr-Phe-Leu-Arg	Amino acid and Its metabolites	C25H41N7O6	-	4535.27	9208.08	5494.94	6768.01	6193.23	8254.16	4468.58	2678.47	4017.15	4584.97	4434.63	6363.49	1.40218	0.0248083	0.146426	1.52384	0.607707	up
MW0150976	His-Ile-Lys-Arg	Amino acid and Its metabolites	C24H44N10O5	-	7028.32	4622.55	4415.45	5176.13	5572.38	2504.68	3107.21	2623.74	2257.47	2821.45	4460.75	3973.08	1.2452	0.0434071	0.200647	1.52359	0.607474	up
MW0103656	5-Methyluridine	Nucleotide and Its metabolites	C10H14N2O6	1463-10-1	11309	14230.2	13797.8	13120.7	11544.9	12288.3	9313.71	8056.48	7526.06	9500.17	7725.8	8084.2	1.98596	4.75528e-05	0.00386971	1.51955	0.603639	up
MW0049512	1-Myristoyl-3-osbondoyl-sn-glycerol	Glycerolipids	C39H66O5	-	3442.43	3652.5	2941.85	3265.74	3748.07	3277.41	699.052	3122.6	2174.86	2526.72	1787.36	3103.71	1.29162	0.0260039	0.149584	1.5154	0.599695	up
MW0012414	propan-2-yl (Z)-7-[(1R,2R,3R,5S)-3,5-dihydroxy-2-[(3S)-3-hydroxy-5-phenylpentyl]cyclopentyl]hept-5-enoate	Fatty Acyls	C26H40O5	145773-22-4	6107.38	4962.63	4438.74	4457.71	3466.87	6752.78	3870.35	2999.29	3321.42	3600.8	2121.61	4007.22	1.53351	0.0166913	0.115438	1.51532	0.599618	up
MEDP1331	LPC(0:0/20:3)	Glycerophospholipids	C28H52NO7P	-	15357.4	19044	13361.5	9907.75	10932.9	16655.2	6938.86	6855.84	8002.25	10625.9	10248.4	13705.6	1.42043	0.0239105	0.144475	1.5123	0.596743	up
MW0154557	N-Butyl-11-[(7R,8R,9S,13S,14S,17S)-3,17-dihydroxy-13-methyl-7,8,9,11,12,13,14,15,16,17-decahydro-6H-cyclopenta[A]phenanthren-7-YL]-N-methylundecanamide	Hormones and hormone related compounds	C34H55NO3	98007-99-9	13043.4	16688	15598.5	13480	16050.5	13806.9	5960.19	11589.6	10052.7	9701.13	8325.39	13054.9	1.66579	0.00274465	0.0404333	1.51093	0.595437	up
MW0153025	Lys-Leu-Arg-Asp	Amino acid and Its metabolites	C22H42N8O7	-	5019.14	7074.99	7451.83	6260.35	6838.92	10641.6	6161.79	2661.36	3799.34	3990.32	5542.03	6516.04	1.33198	0.0342863	0.174025	1.50978	0.59434	up
MW0054562	1-(1Z-hexadecenyl)-sn-glycero-3-phosphocholine	Glycerophospholipids	C24H50NO6P	-	7139.4	6569.43	7855.39	4954.31	5894.47	6693.11	2977.39	2859.53	4803.97	5604.07	4102.95	5586.07	1.52102	0.00714034	0.0670791	1.50791	0.59255	up
MW0142831	3beta-Cyclopentyl-5alpha-androstan-17beta-ol	Alcohol and amines	C24H40O	6944-47-4	12697.3	15450.1	15763.8	12335.2	14297.4	20014.5	7701.1	7793.78	8094.82	11286.5	10783.9	14469.9	1.58527	0.00932282	0.0785719	1.50604	0.59076	up
MW0106246	Cyprofuram	Amino acid and Its metabolites	C14H14ClNO3	69581-33-5	2243.64	2245.2	1952.06	2253.61	2279.85	2833.14	1506.35	1201.47	1331.65	1797.93	2125	1310.25	1.68555	0.00243913	0.0370075	1.48906	0.574398	up
MW0017222	Citroxanthin	Heterocyclic compounds	C40H56O	515-06-0	11852.9	15086.3	14444.4	12712.6	15313.3	12691.7	5875.92	11587.4	8019.97	10220	7924.05	11609.8	1.65225	0.00343603	0.0448641	1.48634	0.571764	up
MW0124529	Janthitrem F	Heterocyclic compounds	C39H51NO7	90986-52-0	7962.67	12396.9	6053.12	6664.35	6445.32	9395.97	5792.47	4329.75	4899.69	5808.39	5574.46	6663.33	1.44638	0.0432904	0.20062	1.47932	0.564936	up
MW0054686	Maslinic acid	Organic acid and Its derivatives	C30H48O4	4373-41-5	4980.65	7056.44	6006.9	6538.12	5635.17	8719.35	4810.15	2220.38	3621.78	4502.12	4743.27	6431.09	1.3465	0.0228046	0.142489	1.47886	0.564486	up
MW0157173	(12-Methyl-4-methylidene-14,19-dioxa-17-azaheptacyclo[10.7.2.22,5.02,7.08,18.08,21.013,17]tricosan-3-yl) acetate	Terpenoids	C24H33NO4	114531-28-1	10186.6	10305.2	12798.7	7712.46	10019.7	16974.5	9340.63	6198.37	7373.89	6528.37	7220.33	9333.28	1.46658	0.0374498	0.184328	1.47836	0.564001	up
MW0137496	(E)-3-(2-chloro-4-((3-(2,6-dichlorophenyl)-5-isopropylisoxazol-4-yl)methoxy)styryl)benzoic acid	Organic acid and Its derivatives	C28H22Cl3NO4	278779-30-9	225568	209233	223971	189324	345353	187504	166023	133727	148786	168369	155934	161471	1.64306	0.0258196	0.149584	1.47805	0.563692	up
MW0052330	Dienogest	Aldehyde,Ketones,Esters	C20H25NO2	65928-58-7	24791.9	24594.5	29317.6	21709	22174.1	41023.9	21550.1	15121.7	17445.2	14609	18508	23663.8	1.52096	0.031308	0.167345	1.47533	0.561041	up
MW0126157	Pipercide	Heterocyclic compounds	C22H29NO3	54794-74-0	17891.5	17599.2	21931.8	14746.7	16701.2	29648.8	15784.2	11244.8	12962.2	11040.8	12854	16568.4	1.51924	0.0338655	0.174025	1.47312	0.558879	up
MW0115315	Spiroxamine	Alcohol and amines	C18H35NO2	118134-30-8	26520.3	25169.8	23229	24042.7	23514.9	26959	12607.7	12325.5	14118.6	19742	22090.1	20642	1.64218	0.00516691	0.0550731	1.4719	0.557676	up
MW0145125	Anhydrorhodovibrin	Others	C41H58O	5085-16-5	993.114	1175.03	966.303	1767.39	926.65	1105.01	421.719	878.225	819.328	923.993	657.592	1010.81	1.36663	0.0411014	0.192942	1.47156	0.557346	up
MW0061658	Phytoene 1,2-epoxide	Terpenoids	C40H64O	26107-96-0	3366.44	5009.07	3574.77	3270.75	3841.78	5549.27	2567.87	2743.52	2128	2593.68	3049.37	3675.29	1.56077	0.018702	0.126448	1.4687	0.554541	up
MW0136801	7-(4-Hydroxy-3-methoxyphenyl)-5-methoxy-1-phenyl-3-heptanone	Aldehyde,Ketones,Esters	C21H26O4	83161-95-9	6630.6	7223.98	8919.55	5505.3	6455.59	8106.79	4240.18	4120.85	4004.1	4666.95	6767.75	5372.06	1.60551	0.00645835	0.0632569	1.4686	0.55444	up
MEDN1410	N-Palmitoylglycine	Amino acid and Its metabolites	C18H35NO3	158305-64-7	38298.4	40406.2	33409	30229.9	35207.4	46528.1	28263.7	6568.5	22574.4	33163.7	29952.2	32133.5	1.07171	0.0350985	0.176723	1.46787	0.553724	up
MW0103432	8-Hydroxyguanosine	Nucleotide and Its metabolites	C10H13N5O6	3868-31-3	11210.1	15459.8	13332.6	9931.33	8717.49	10292.6	8399.77	7712.21	6620.86	8542.3	8303.91	7414.4	1.64978	0.0138945	0.100707	1.4671	0.552965	up
MEDP1166	PC(16:0/2:0)	Glycerophospholipids	C26H52NO8P	-	99362.3	111330	98987.6	85833.4	98206.4	133813	59861.2	63457	64184.9	79674.5	80133.4	84540.9	1.7547	0.00305665	0.0431488	1.45312	0.539154	up
MW0063821	Tetrahydro-6-(2-hydroxy-16,19-dimethylhexacosyl)-4-methyl-2H-pyran-2-one	Fatty Acyls	C34H66O3	60797-23-1	10793.9	13350	14205.9	9378.01	11938.8	13826.2	6849.86	6786.46	6277.19	9991.38	10076.9	10667.9	1.53981	0.00698429	0.0662593	1.451	0.53705	up
MW0155411	Phe-Val-Lys-Lys	Amino acid and Its metabolites	C26H44N6O5	-	28042.1	32994	26182.4	24311.3	26258.7	36600	15648.4	16790.9	16852.3	23410.4	22468.5	25028.4	1.6335	0.00546479	0.0563196	1.45083	0.536882	up
MW0054553	LPC(22:6/0:0)	Glycerophospholipids	C30H50NO7P	162440-05-3	27881.9	37672.2	28471.5	23013.1	22335.3	34488.5	17040.9	14037.9	15816.5	25363.2	23426.9	24335	1.41888	0.0195915	0.130036	1.44861	0.534666	up
MW0052466	C-12 NBD-dihydro-Ceramide	Benzene and substituted derivatives	C36H63N5O6	474943-05-0	6391.18	7994.77	8379.4	6114.18	6198.38	6241.36	2554.92	4896.8	4674.32	5939.09	4372.13	6125.85	1.45057	0.0106142	0.0854796	1.44659	0.532661	up
MW0014075	3-Hydroxy-6,8-dimethoxy-7(11)-eremophilen-12,8-olide	Heterocyclic compounds	C17H26O5	162613-65-2	140891	143804	168673	124168	127536	236811	122561	89828.4	102697	87820.6	110658	137630	1.49179	0.0375369	0.184328	1.44639	0.532457	up
MW0002412	2,6-Di-tert-butylhydroquinone	Benzene and substituted derivatives	C14H22O2	2444-28-2	18926	20676.9	14814.6	15194.4	20910.8	18330.6	12207.2	15434.5	9764.93	10093.8	12435.9	15373.7	1.67576	0.00347695	0.0449569	1.44541	0.531474	up
MEDP1333	LPC(0:0/20:4)	Glycerophospholipids	C28H50NO7P	67341-29-1	19733.2	25278.4	21632.5	17646.5	19857.1	25691.7	13036	13237.3	14444.1	16897.7	16183	16100.9	1.79773	0.00245083	0.0370075	1.44428	0.530347	up
MW0103048	Ursolic acid	Terpenoids	C30H48O3	77-52-1	101145	104679	102713	73417.4	93365.3	124893	68860.7	59982.1	57972.2	72022.5	73098.1	84251	1.70038	0.00462219	0.0533188	1.44217	0.528244	up
MW0159147	Val-Pro-Val	Amino acid and Its metabolites	C15H27N3O4	-	3065.41	2946.79	1965.86	2470.27	2412.39	2876.05	1360.62	2154.53	1683.28	1851.63	1417.48	2453.82	1.6005	0.00797026	0.0722105	1.44092	0.526986	up
MW0054695	5,8,11-Eicosatrienoic acid	Fatty Acyls	C20H34O2	20590-32-3	12440.2	13604.5	14517.4	9122.01	15276.2	18691.3	8846.92	7783.06	9598.24	10118.7	12012.3	10072.7	1.47784	0.0212503	0.136544	1.43161	0.517638	up
MW0052525	Elemonic acid	Organic acid and Its derivatives	C30H46O3	28282-25-9	315791	380946	346059	266261	356624	461636	229089	227884	197490	254396	268507	310559	1.6331	0.00888819	0.0768025	1.42972	0.515733	up
MW0141807	1-O-feruloyl-beta-D-glucose	Benzene and substituted derivatives	C16H20O9	7196-71-6	3781.25	3464.24	3949.01	4420.39	3755.78	2838.68	3715.19	2212.21	2277.18	2620	2602.05	2117.91	1.58288	0.00638704	0.0629067	1.42876	0.51476	up
MW0006863	Dimethyl fukiic acid	Benzene and substituted derivatives	C13H16O8	56158-55-5	6468.4	4572.97	5739.77	3197.51	4387.24	6016.56	4282	3502.2	2811.69	3907.21	3296.95	3499.67	1.4285	0.0281348	0.157834	1.42642	0.512404	up
MW0055105	Momordol	Fatty Acyls	C26H48O5	189156-42-1	7509.18	9219.64	9598.84	6753.55	7730.85	12313.9	5103.51	5148	5492.48	6018.43	7597.84	7913.09	1.48073	0.024427	0.146204	1.42531	0.511272	up
MW0169873	Spirilloxanthin	Terpenoids	C42H60O2	34255-08-8	8796.67	11246.7	9924.96	9873.09	10959.9	10373.6	4175	8748.93	6835.39	7882.28	6747.47	8575.04	1.57622	0.00506342	0.054421	1.42386	0.509807	up
MEDP1339	LPC(18:1/0:0)	Glycerophospholipids	C26H52NO7P	3542-29-8	132801	161475	134772	110761	118413	155892	66398.4	61128.9	81288.4	115249	120188	127899	1.37745	0.0215206	0.137681	1.4229	0.508834	up
MW0193990	O-Succinyl-L-Homoserine	Amino acid and Its metabolites	C8H13NO6	1492-23-5	2838.33	2374.8	2619.6	2182.33	1769.39	2279.74	2401.84	1339.32	1516.39	1733.75	1324.73	1571.42	1.54123	0.0106994	0.0857848	1.42243	0.508356	up
MEDP1230	Glycidyl oleate	Glycerolipids	C21H38O3	5431-33-4	17628	26724.4	21017.3	25550.8	18531.9	20455	16740.9	8472.2	13128.3	19512.9	16231	17579.3	1.34634	0.0161578	0.112176	1.4172	0.503047	up
MW0000400	Piperolactam A	Alkaloids	C16H11NO3	112501-42-5	5113.79	5610.48	4680.77	4631.09	5305.93	5609.61	2467.92	4091.35	3320.39	3564.09	4601.53	3859.35	1.67723	0.0023299	0.0357778	1.41302	0.498781	up
MW0122340	7-[3-(Dimethylamino)propoxy]-6-Methoxy-2-(4-Methyl-1,4-Diazepan-1-Yl)-N-(1-Methylpiperidin-4-Yl)quinazolin-4-Amine	Heterocyclic compounds	C26H43N7O2	-	14890.7	15847.6	12614.6	9737.15	12520.4	17649.1	7486.95	7048.07	7799.47	11913.4	11345	13364.5	1.34722	0.0293227	0.160522	1.4122	0.497943	up
MW0062270	prostaglandin G2 2-glyceryl ester	Hormones and hormone related compounds	C23H38O8	-	21754.1	21388.2	28319	18529.1	23036.2	36856.2	22500.8	14370	16473.3	15235.1	16494.2	21318.3	1.40474	0.046695	0.207381	1.40878	0.49445	up
MW0169549	Niacinamide	Alcohol and amines	C6H6N2O	98-92-0	38704.6	48618.2	50095.9	41251.5	40894.6	46642.5	32868.7	32483.7	28184.9	31966.9	31073.1	32816.3	1.96151	0.000597346	0.016443	1.40558	0.491164	up
MEDN0682	Octadecanamide	Alcohol and amines	C18H37NO	124-26-5	84244.4	63878	69322.9	61745.7	77484.9	74147.4	45928.2	21121	51848.2	70323.7	67385.7	51155.6	1.17898	0.0365686	0.181044	1.39986	0.485279	up
MW0153769	Methanophenazine	Heterocyclic compounds	C37H50N2O	-	11153.2	12937.6	15361.4	10892.8	10152.4	11602.2	7381.4	8157.9	7478.01	9750.42	8272.72	10474.1	1.69847	0.00507569	0.054421	1.3996	0.485014	up
MW0152642	Levothroid	Organic acid and Its derivatives	C15H10I4NNaO4	55-03-8 | 25416-65-3 | 50809-32-0	6494.3	4918.41	5413.78	5690.63	5489.1	4118.42	6159.33	2924.9	4019.08	2712.16	3781.75	3357.75	1.38057	0.0334394	0.174025	1.39946	0.484874	up
MW0152090	L-alpha-Acetyl-N,N-dinormethadol	Benzene and substituted derivatives	C21H27NO2	54276-34-5	12428.6	13132.5	11203	12202.6	12850	15480.8	10844.4	8802.8	8950.99	4697.16	11394.6	10612.5	1.3875	0.0131955	0.0972121	1.39773	0.483083	up
MW0151260	(Hydroxymethyl)phosphonic acid	Organic acid and Its derivatives	CH5O4P	2617-47-2	14076.2	11241	11924.2	11602.8	12934.4	16551.3	9116.17	9686.72	9059.96	8330.59	10660.7	9554.52	1.82302	0.00493617	0.0543743	1.38862	0.473648	up
MW0013340	27-Hydroxycholesterol	Hormones and hormone related compounds	C27H46O2	20380-11-4	2890.99	2754.34	3090.06	2271.74	2597.96	3257.87	2756.63	1528.06	1450.18	1228.41	2541.7	2639.6	1.3019	0.0402284	0.190738	1.38852	0.473543	up
MW0152384	Leu-Ile-Thr-Arg	Amino acid and Its metabolites	C22H43N7O6	-	10615.3	12006.3	8152.72	7664.97	8823.65	9784.37	7450.56	5347.98	4899.95	7541.93	8507.87	7377.87	1.44727	0.0131977	0.0972121	1.38713	0.472102	up
MW0012998	LPC(18:0/0:0)	Glycerophospholipids	C26H54NO7P	19420-57-6	9866.98	9612.62	10525.1	8716.58	7386.75	9459.07	4660.96	5461.91	6818.54	8625.9	5014.95	9540.79	1.43843	0.0259628	0.149584	1.38492	0.4698	up
MW0107218	Hectochlorin	Heterocyclic compounds	C27H34Cl2N2O9S2	-	34498	34940.4	39471.7	30926.8	29050.7	33148.7	27876.4	23972.9	21084.7	25895.7	24733.8	22861.2	1.85571	0.000596253	0.016443	1.3798	0.464455	up
MW0155355	Phe-Thr-Lys-Lys	Amino acid and Its metabolites	C25H42N6O6	-	10122.3	9943.33	8225.03	8946.06	9769.24	13998.5	9141.04	6321.36	5531.46	5847.1	8077.18	9378.46	1.43236	0.0273947	0.154758	1.37718	0.461717	up
MW0103471	ADP-ribose	Nucleotide and Its metabolites	C15H23N5O14P2	20762-30-5	12540.7	14434.7	13349.4	9924.09	9317.2	11189.1	8384.25	11550.4	9341.86	7945.04	6236.99	7969.26	1.50504	0.0146258	0.104751	1.37582	0.460288	up
MW0013543	1-hexadecanoyl-2-(9Z,12Z-octadecadienoyl)-sn-glycero-3-phosphoethanolamine	Glycerophospholipids	C39H74NO8P	26662-95-3	60087.1	57231.7	44671.3	50842.1	47054.1	47417.4	34982.7	34631.6	30702.8	35973.1	43036.3	44167	1.74089	0.00184777	0.0307171	1.375	0.459432	up
MW0147722	CoM-S-S-CoB	Amino acid and Its metabolites	C13H26NO10PS3	-	2556.56	2505.9	2033.83	2376.22	2641.29	3405.28	1544.52	1668.55	1253.32	2398.02	1908.48	2564.34	1.38896	0.0312966	0.167345	1.36886	0.452975	up
MW0062136	(2R)-2-[(2R,3R,4S)-3,4-bis(2-hydroxyethoxy)oxolan-2-yl]-2-hydroxyethyl dodecanoate	Fatty Acyls	C22H42O8	9005-67-8	28502.6	28114.8	24235.9	24532.3	25784.6	32632.8	20105.5	17621.2	16645.8	21473.7	19976.4	23907.4	1.78324	0.00148392	0.0276493	1.3681	0.452176	up
MW0116529	1,1'-(1,4-Dihydro-4-nonyl-3,5-pyridinediyl)bis[1-dodecanone]	Aldehyde,Ketones,Esters	C38H69NO2	158528-02-0	7337.98	8570.52	7142.28	6493.65	6623.29	9030.57	5554.36	5112.51	4006.8	5089.36	7223.9	6080.16	1.5481	0.00805985	0.0722992	1.36687	0.450872	up
MW0014719	5beta-Cholanic acid	Bile acids	C24H40O2	546-18-9	224972	244640	222725	188448	228433	277155	168149	157968	128859	173873	195783	190337	1.68144	0.00266948	0.039976	1.36593	0.44988	up
MW0013009	2-azaniumylethyl (2R)-2-[(9Z)-octadec-9-enoyloxy]-3-(stearoyloxy)propyl phosphate	Glycerophospholipids	C41H80NO8P	383907-18-4	2.50208e+06	2.1048e+06	2.03962e+06	1.77839e+06	1.61612e+06	2.14829e+06	1.47606e+06	1.35635e+06	1.30826e+06	1.43319e+06	1.68335e+06	1.69926e+06	1.68993	0.00595874	0.0603198	1.36095	0.444613	up
MW0103635	Nicotinic acid adenine dinucleotide	Nucleotide and Its metabolites	C21H27N6O15P2+	6450-77-7	124538	124978	147436	119784	104895	123195	105918	87963.2	82433.9	94785.4	90808.8	87273.8	1.84809	0.000968969	0.0209878	1.35624	0.439614	up
MW0157161	Spheroidenone	Fatty Acyls	C41H58O2	13836-70-9	10230.3	9800.67	12009.2	9787.06	8780.44	9249.93	6635.22	7026.86	6703.68	8800.42	6570.17	8661.47	1.74976	0.00206022	0.0333314	1.34821	0.431046	up
MW0103486	Nicotinamide mononucleotide	Nucleotide and Its metabolites	C11H15N2O8P	1094-61-7	121077	185387	182561	187887	163716	167021	133000	99193.7	88558.7	116408	117530	193115	1.33983	0.0420578	0.196414	1.34747	0.430257	up
MW0149286	(2S,3S)-2-(dimethylamino)-N-[(2Z,6S,9S,10S)-6-isobutyl-10-isopropyl-5,8-dioxo-11-oxa-4,7-diazabicyclo[10.2.2]hexadeca-1(14),2,12,15-tetraen-9-yl]-3-methyl-pentanamide	Benzene and substituted derivatives	C28H44N4O4	-	33758	32101.6	27296.6	24432.7	23458.3	27354.1	26174.4	21661	15459.6	22187.7	23061.9	16742	1.46066	0.0121228	0.0922966	1.34413	0.426672	up
MW0002871	2-Chloro-4-methylphenol	Benzene and substituted derivatives	C7H7ClO	6640-27-3	15943.1	10390.3	10728.8	12609.5	8780.61	13469.7	8319.44	7291.56	10401.4	10347.7	7760.74	9442.33	1.42728	0.0332153	0.174025	1.34275	0.425194	up
MEDTP02779	[(2R)-3-hexadecoxy-2-hydroperoxypropyl] 2-(trimethylazaniumyl)ethyl phosphate	Others	C24H52NO7P	-	14969	17814.3	16126	12011.3	14826.3	20349.5	8161.86	9095.93	9912.02	14315.6	14475.7	15879.5	1.25941	0.0465947	0.207381	1.33763	0.419684	up
MW0013385	LPC(O-16:0/2:0)	Glycerophospholipids	C26H54NO7P	74389-68-7	33283.2	30785.3	33736.9	27261	25261.3	31945.6	15888.7	18895.3	24145.1	29425.9	17483.9	31388.4	1.36857	0.038119	0.184593	1.32826	0.409535	up
MW0054524	LPC(16:0/0:0)	Glycerophospholipids	C24H50NO7P	17364-16-8	321418	377452	337194	253913	305122	429693	184742	194387	217416	295063	295475	338178	1.28387	0.0426859	0.198325	1.3275	0.408716	up
MW0014338	4,4'-Diaponeurosporene	Others	C30H42	53872-50-7	14583	13490	13778.9	14160.5	12890.1	17114	9939.7	11175.3	10202.6	10086.9	12106.2	11738.7	1.87603	0.00109145	0.0223149	1.31827	0.398649	up
MW0106072	Butanoic acid, 4-((1,2-dioxohexadecyl)amino)-, ethyl ester	Organic acid and Its derivatives	C22H41NO4	873079-69-7	68724.1	63737	54689.8	52080.3	58573.2	73092.7	48739.6	38879.6	41199.4	53037.4	47376.7	52268.8	1.64491	0.005375	0.0562976	1.31757	0.397876	up
MEDP1434	Carnitine C4:DC	Fatty Acyls	C11H19NO6	-	3415.22	4494.26	4782.24	4951.7	3630.23	5347.82	4213.38	2350.38	3086.11	3530.07	3267.55	3758.73	1.34386	0.0254845	0.149443	1.31749	0.397791	up
MEDP1307	(2S,3S)-2-amino-3-phenylbutanoic acid	Amino acid and Its metabolites	C10H13NO2	25488-25-9	824.588	1116.33	1129.16	820.039	787.886	977.587	684.616	518.456	570.317	883.983	962.42	676.404	1.26416	0.0386543	0.185787	1.31642	0.396618	up
MW0142190	(1S,2R,4R,5S,7S,11S,15R,16S)-4,5-dihydroxy-2,16-dimethyl-15-[(2S,3R,4R,5S)-3,4,7-trihydroxy-5,6-dimethylheptan-2-yl]-9-oxatetracyclo[9.7.0.02,7.012,16]octadecan-8-one	Heterocyclic compounds	C28H48O7	-	84709.1	97998.4	90232.3	67931.9	77982	112268	48824.5	52038	57211.5	76288.4	79590	89817.8	1.26947	0.0466698	0.207381	1.3154	0.395506	up
MW0006842	Diisobutyl phthalate	Benzene and substituted derivatives	C16H22O4	84-69-5	7184.47	7481.58	5889.41	6620.4	7752.61	6513.1	4466.25	5604.98	5198.82	5747.4	5204.19	5315.6	1.83224	0.000972946	0.0209878	1.31405	0.394022	up
MEDN0654	3-Methylsalicylic acid	Benzene and substituted derivatives	C8H8O3	83-40-9	32830.4	36777.4	31087	34909.6	31699.4	35423.1	28148.6	33438.5	18138.8	22637.6	26555.9	25728.9	1.56549	0.0105661	0.0854725	1.31089	0.390546	up
MW0055680	PA(18:0/22:5(4Z,7Z,10Z,13Z,16Z))	Glycerophospholipids	C43H75O8P	-	417161	460966	403439	457727	379118	276966	381028	388281	250133	247659	269568	295529	1.31041	0.03312	0.174025	1.30738	0.386676	up
MW0143248	4-Amino-4-deoxychorismic acid	Aldehyde,Ketones,Esters	C10H11NO5	-	2064.22	1829.55	2245.45	1715.05	2052.9	2657.31	1452.17	1344.92	1532.66	2081.98	1504.28	1710.34	1.50082	0.018924	0.127001	1.30522	0.384291	up
MW0060267	PE-NMe2(16:0/22:5(4Z,7Z,10Z,13Z,16Z))	Glycerophospholipids	C45H80NO8P	-	479803	436022	426119	369639	330094	419884	280101	314746	268019	312490	373351	337989	1.62431	0.0056382	0.0573956	1.30469	0.38371	up
MW0011495	(all-E)-6'-Apo-y-caroten-6'-al	Aldehyde,Ketones,Esters	C32H42O	22255-36-3	10465.8	10497.5	7743.25	8488.31	7959.26	10245.9	7458.78	5565.14	7172.66	6073	8011.43	8215.83	1.50158	0.0112251	0.0880516	1.30363	0.382531	up
MW0151089	His-Ser-Val-Glu	Amino acid and Its metabolites	C19H30N6O8	-	4379.9	4997.26	3491.83	4422.15	4248.07	4756.36	3711.83	3502.08	2881.85	3520.5	3854.28	2741.85	1.58269	0.00482962	0.0543743	1.30096	0.379579	up
MW0049190	Dehydrolithocholic acid	Bile acids	C24H38O3	1553-56-6	5697.2	4755.36	4634.96	5142.98	4301.42	5454.37	4708.42	3567.51	3591.09	3851.99	3802.18	3586.17	1.74108	0.00231628	0.0357778	1.29769	0.375951	up
MW0012982	LPC(15:0/0:0)	Glycerophospholipids	C23H48NO7P	-	31269.2	30443	28155.6	26837.3	24190	31682	19476.3	16686.9	20264.9	25263	24249.2	27174.6	1.51004	0.00970307	0.080283	1.29645	0.374569	up
MW0006021	Ambroxol	Benzene and substituted derivatives	C13H18Br2N2O	18683-91-5 | 107814-37-9 | 36557-04-7	18398.4	19096.8	15267.7	13031.1	17824.3	14560.2	17346.5	11003	9670.08	11819.5	12512.4	13549.8	1.34593	0.0299055	0.162729	1.2935	0.371283	up
MW0158467	Tyr-Glu-Val-Lys	Amino acid and Its metabolites	C25H39N5O8	-	22233.4	24304.3	22421.9	20525	22638.9	31672.7	19257.8	18226.9	16765.4	18107	20069.8	18986.6	1.65515	0.0192382	0.12816	1.29066	0.368104	up
MW0144598	Ala-His-Phe-Asp	Amino acid and Its metabolites	C22H28N6O7	-	16143.6	16171.5	12805.2	11713.3	14873.4	15820.2	10903.5	12131.4	11724.4	10484.1	10542	12174.6	1.7161	0.00656078	0.0635729	1.28792	0.365044	up
MW0141372	13-Azaprostanoic acid	Fatty Acyls	C19H37NO2	71629-07-7	19380.9	20917.8	20315.8	17202.8	18473	18991.6	14335.4	13489.4	14291.2	14157.6	17089.8	16542.1	1.82648	0.000384956	0.0130182	1.28226	0.358685	up
MEDP1836	Nootkatone	Aldehyde,Ketones,Esters	C15H22O	4674-50-4 | 28834-25-5	21427.6	19500.2	17275.2	20403.5	22092.3	27479.6	16702.2	16475.5	14425.2	18882.6	18124.2	15415.1	1.56223	0.0189185	0.127001	1.28147	0.357796	up
MW0103706	Uridine-5'-diphosphate	Nucleotide and Its metabolites	C9H14N2O12P2	58-98-0	24783.7	33805.3	34388.3	31966	28560.9	24973.1	28823.2	26028.9	24043.2	24385.3	17490.7	18587.7	1.34294	0.026103	0.149679	1.2807	0.356934	up
MW0157545	Thr-Arg-Gln-Glu	Amino acid and Its metabolites	C20H36N8O9	-	89224.2	93131	79157.3	73005.3	74516.5	96169.3	68163.3	63337.9	56003.6	70174.5	66751.8	72622.8	1.68601	0.00490179	0.0543743	1.27238	0.34753	up
MEDP1522	Carnitine C13:0	Fatty Acyls	C20H39NO4	-	42027.5	46511.9	45805.1	41043.2	38867.3	47735.5	27003.3	29680.4	29551.9	40230.9	39094.8	40352	1.50519	0.0125253	0.0945657	1.27233	0.347476	up
MW0117082	Indole-3-propionic acid	Organic acid and Its derivatives	C11H11NO2	830-96-6	2070.03	1759.65	1662.42	1756.86	1686.12	1856.19	1635	1542.68	983.483	1748.76	1295.84	1276.23	1.44068	0.0191909	0.12816	1.27226	0.347389	up
MW0054909	Methyl hexadecanoic acid	Fatty Acyls	C17H34O2	112-39-0	56242.2	61258.2	60765	52115.6	55385.9	62752.4	46484.2	39143.4	36659.5	43651.2	51485.1	56873.8	1.57535	0.00844891	0.0743176	1.27059	0.345499	up
MW0147918	cyclic ADP-ribose	Carbohydrates and Its metabolites	C15H21N5O13P2	119340-53-3	148081	178882	165044	161477	146707	151986	139495	115881	106238	144897	120717	126826	1.70307	0.00181705	0.0304861	1.26274	0.336562	up
MW0105439	Adouetine X	Amino acid and Its metabolites	C28H44N4O4	19542-37-1	365447	378778	306165	267546	264976	332645	271641	261243	205737	248605	241224	290994	1.46825	0.0203192	0.13225	1.2607	0.334221	up
MW0157956	Toonacilin	Terpenoids	C31H38O9	66610-71-7	28229.5	29219.5	22808.8	24067.6	24719.9	31269.4	21796.8	19633.8	17472.5	21075	22987	24767.8	1.54594	0.0108576	0.0859634	1.25508	0.327777	up
MW0151553	Ile-Phe-Val-Lys	Amino acid and Its metabolites	C26H43N5O5	-	6021.98	5537.96	4885.47	5569.52	4914.48	6433.37	3908.78	4043.58	5256.65	3408.51	5048.41	4976.57	1.44276	0.018373	0.124688	1.25224	0.324509	up
MW0105941	Asp-Asp	Amino acid and Its metabolites	C8H12N2O7	58471-53-7	3774.7	3198.03	2589.52	2987.76	2854.11	3405.94	2671.09	2665.67	2299.55	2288.62	3122.18	2118.89	1.40213	0.0239197	0.144475	1.24028	0.310662	up
MW0110123	N2-Tryptophyllysine	Amino acid and Its metabolites	C17H24N4O3	51790-14-8	6801.1	7924.8	6691.37	6490.47	7537.72	8036.88	6323.52	5380.43	5269.44	5498.08	6276.54	6453.19	1.68504	0.00307185	0.0431488	1.23525	0.304806	up
MW0126665	3-Oxazolidinecarboxylic acid, 2,2-dimethyl-4-(1-oxo-2-hexadecyn-1-yl)-, 1,1-dimethylethyl ester, (4S)-	Organic acid and Its derivatives	C26H45NO4	-	5190.64	5378.15	5042.94	3836.25	4494.75	5064.8	3559.41	4968.6	2736.75	3792.73	3925.28	4520.72	1.27652	0.0439532	0.20214	1.23418	0.303552	up
MW0159210	Val-Tyr-Asp-Arg	Amino acid and Its metabolites	C24H37N7O8	-	31273.3	34280.9	28439.5	27117.6	26542.2	32695	24870.7	24235.2	20912.4	24295	26279.9	27255	1.60231	0.00733794	0.0678385	1.21982	0.28667	up
MEDL00396	Chloramphenicol palmitate	Organic acid and Its derivatives	C27H42Cl2N2O6	530-43-8 | 125637-16-3	14483	15393.9	14826.6	13721.5	14244.5	14935.3	13562.1	11333.5	9590.16	12047.8	12546.9	13050	1.64396	0.00503784	0.054421	1.21453	0.280401	up
MW0007109	Fenamiphos	Benzene and substituted derivatives	C13H22NO3PS	22224-92-6	16005.3	16887.9	15170.8	13674.7	14513.4	16903.6	13593.5	12581	10774.2	13721.8	13208.3	13118.4	1.65349	0.0032582	0.0434108	1.20986	0.274838	up
MW0052740	Ethyl tetradecanoate	Aldehyde,Ketones,Esters	C16H32O2	124-06-1	244225	258794	220387	215614	225858	270578	224037	210532	152113	178310	205554	217236	1.43262	0.0175497	0.12023	1.20852	0.273241	up
MW0155495	Pheophorbide a	Organic acid and Its derivatives	C35H36N4O5	15664-29-6	11196.1	10679.4	9747.8	9035.57	10043.1	10942.5	9387.18	8950.89	8359.36	7706.33	8491.92	8138.17	1.75158	0.00194335	0.0320123	1.20791	0.272518	up
MW0104477	Damgo	Amino acid and Its metabolites	C26H35N5O6	78123-71-4 | 950492-85-0	8947.23	7907.15	6975.24	6534.26	7522.62	8651.73	5932.6	5913.9	5342.89	6941.17	8028.17	6403.82	1.32137	0.0349242	0.176723	1.20682	0.271216	up
MW0006055	2-p-Methoxyphenylmethyl-3-acetoxy-4-hydroxypyrrolidine	Benzene and substituted derivatives	C14H19NO4	-	3357.97	3513.95	3735.73	3564.86	3085.46	4049.93	3079.82	3171.21	2624.52	2679.21	2820.01	3287.04	1.64596	0.00618893	0.0616173	1.20644	0.270754	up
MEDN1087	UDP-D-galactose	Nucleotide and Its metabolites	C15H24N2O17P2	-	30264.2	30311.8	28042.7	32858.7	32083.2	34602.6	24511.5	29209.1	22823.3	28558.7	24465	26589.7	1.70741	0.00341254	0.0448641	1.20496	0.268984	up
MW0124421	Indole-4-carboxaldehyde	Heterocyclic compounds	C9H7NO	1074-86-8	1688.2	2134.47	1585.07	1629.83	1522.73	1710.53	1456.68	1216.39	1344.21	1303.68	1675.51	1545.84	1.36325	0.0298081	0.162688	1.20235	0.265855	up
MW0004017	2',5'-Dichlorobiphenyl-3-ol	Benzene and substituted derivatives	C12H8Cl2O	53905-29-6	21327.3	18630.5	17540.5	18168.2	21381.1	23163.9	18681.1	13793.2	17864.6	18619.4	15811.3	15644.9	1.40309	0.0219921	0.139335	1.19715	0.259604	up
ZINC5133329	Phenol	Benzene and substituted derivatives	C6H6O	108-95-2	6297.94	6881.99	7309.67	5274.21	5533.12	7431.63	5237.43	6347.39	5434.66	5112.22	5318.73	5002.34	1.35432	0.0391131	0.186508	1.19338	0.255057	up
MW0149739	Gln-Leu-Glu-Lys	Amino acid and Its metabolites	C22H40N6O8	-	26018.2	25325.2	23370.9	23029.1	24011.5	26627.8	19813.1	23986.4	18112.9	20045.6	22116.1	20560.8	1.68839	0.00376639	0.0477251	1.19054	0.251613	up
MW0115864	(2R,3R,4S,5R)-3,4,5,6-Tetrahydroxy-2-((7-nitrobenzo[c][1,2,5]oxadiazol-4-yl)amino)hexanal	Benzene and substituted derivatives	C12H14N4O8	186689-07-6	11980.1	13834.5	11883.1	11336	10031.9	11608.9	10608.1	9817.14	8568.17	9396.02	10835.7	10168.8	1.49832	0.0130709	0.0970673	1.18993	0.250874	up
MW0154147	N-acetyl-L-2-aminoadipic acid	Organic acid and Its derivatives	C8H13NO5	-	8207.1	8550.67	9013.46	6526.22	6821.74	7540.53	7334.61	6331.21	5977.81	6329.92	6419.23	6947.53	1.39979	0.0286203	0.159569	1.18605	0.246169	up
MW0154873	(1R,6R,11S,13S,14R,21R)-7,19,23-triazahexacyclo[9.9.1.11,13.12,6.07,21.014,19]tricosane	Alkaloids	C20H33N3	2448-27-3	49018.9	44026.1	40007	40317.4	41221.9	49254.2	38431.1	32395.6	28173.5	38790.6	39738.7	44964.8	1.27543	0.0454674	0.206885	1.18585	0.245926	up
MW0193984	Isolithocholic acid	Bile acids	C24H40O3	1534-35-6	512678	533742	457568	430848	456424	573994	440171	409653	330573	430035	418036	473130	1.37643	0.0267337	0.152443	1.18534	0.245305	up
MW0005346	5-(1,1-Dimethylheptyl)-2-[5-hydroxy-2-(3-hydroxypropyl)cyclohexyl]phenol	Benzene and substituted derivatives	C24H40O3	-	904421	906261	813431	741266	836326	998769	773840	713455	584295	767709	733403	818751	1.4092	0.0210007	0.135421	1.18423	0.243944	up
MW0015869	Arachidonoyl Serinol	Fatty Acyls	C23H39NO3	183718-70-9	333622	334418	295780	273465	305535	364062	286838	259541	212364	281083	270366	301020	1.3893	0.0226742	0.142165	1.18351	0.24307	up
MW0147548	cis-4,10-13,16-Docosatetraenoic Acid methyl ester	Aldehyde,Ketones,Esters	C23H38O2	-	10347.3	9859.9	8727.42	8395.52	8004.9	9424.95	6965.37	7447.95	6184.58	8797.83	8559.87	8368.33	1.32906	0.0308781	0.167019	1.18211	0.241365	up
MW0118800	2-Oxobrimonidine	Heterocyclic compounds	C11H10BrN5O	-	10523.7	10726.4	9751.65	9609.26	10476.9	12487.3	9488.62	9165.53	7827.71	8280	9427.94	9622.96	1.5675	0.0117066	0.0904473	1.18141	0.240516	up
MW0103684	Uridine-5'-diphosphate-glucose	Nucleotide and Its metabolites	C15H24N2O17P2	133-89-1	308640	327750	302070	343511	338025	329517	269212	276871	246586	301806	274874	283624	1.82756	0.000581242	0.016443	1.1794	0.238051	up
MW0140724	(Z)-2-tetracos-15-enamidoethanesulfonic acid	Others	C26H51NO4S	-	42039.7	37445.1	37252.6	38395.8	38275.5	50701.4	33079.9	35061.6	32131.5	36246.1	33587.2	37422.1	1.51967	0.0342087	0.174025	1.17627	0.234223	up
MW0141062	1,2,3,4,6,7,8-Heptachlorodibenzofuran	Benzene and substituted derivatives	C12HCl7O	-	7319.31	7971.85	7692.95	6694.29	6406.11	9036.4	6966.9	5889.9	6412.73	6212.15	5491.99	7458.09	1.31482	0.046217	0.20729	1.17405	0.231497	up
MW0137959	Dihydrodaidzein	Flavonoids	C15H12O4	17238-05-0	49039.6	46638.6	46055.9	46595.1	43713.4	52595.7	43050.8	47626.2	35916.2	39028.9	40163.9	38361.4	1.58689	0.0100845	0.0826835	1.16585	0.221378	up
MEDP1212	1,3-Dicyclohexylurea	Alcohol and amines	C13H24N2O	-	25958.1	26279.1	21195.1	21474.8	23884.2	29554	20210.3	21980.6	18870.8	23389.4	21460.9	21706.3	1.33483	0.0475403	0.208579	1.16241	0.217122	up
MW0004191	3-tert-Butyl-4-hydroxyanisole	Benzene and substituted derivatives	C11H16O2	121-00-6	9320.99	9332.49	8542.91	9848.28	8724.18	11490.8	8438.59	9636.82	7314.97	7874.99	7326.5	8800.77	1.37147	0.0451179	0.206449	1.15927	0.213222	up
MW0061088	Petromyzonol	Bile acids	C24H42O4	28979-29-5	116851	117246	104391	94430.2	108820	127850	103803	94407.7	77570.4	99979.1	100415	101431	1.3101	0.0332289	0.174025	1.15925	0.213189	up
MW0138153	Ferulic acid	Phenolic acids	C10H10O4	537-98-4	9506.71	9166.85	8349.76	11223.2	9315.52	10184.6	8878.4	9940.78	7205.83	7771.38	8559.99	7570.79	1.31201	0.0468191	0.207423	1.15662	0.20991	up
MW0143966	7H-Dibenzo[c,g]carbazole	Benzene and substituted derivatives	C20H13N	194-59-2	3441.2	3664.97	3451.65	2833.23	3731.58	3800.28	3038.83	3510.84	2937.64	2888.71	2743.47	3074.24	1.36856	0.0312411	0.167345	1.15001	0.201643	up
MW0153949	3-Monobromobisphenol A	Benzene and substituted derivatives	C15H15BrO2	-	391871	378000	344277	338872	315382	360408	359916	306223	281037	307248	294697	302310	1.48231	0.0151918	0.107506	1.14982	0.201407	up
MW0111552	[4,5-dihydroxy-6-(hydroxymethyl)-2-(2,4,6-trihydroxyphenyl)oxan-3-yl]oxidanesulfonic acid	Organic acid and Its derivatives	C12H16O11S	-	30924.9	29383	25898.5	29558.3	28391.8	33777.4	27747.9	30358.5	23035.8	24763.1	25531.3	23529	1.37728	0.0340086	0.174025	1.14822	0.199393	up
MW0160067	2',3'-Cyclic GMP	Nucleotide and Its metabolites	C10H12N5O7P	-	9634.64	9449.65	7740.93	9592.27	10345.1	10385.1	9286.17	8860.99	7755.27	8324.53	8127.89	8037.39	1.33141	0.0383542	0.184835	1.13406	0.181494	up
MW0118564	2-heptylquinolin-4(1H)-one	Aldehyde,Ketones,Esters	C16H21NO	40522-46-1 | 2503-80-2	97776.6	89535.6	82806.9	78790.3	78208.6	93648.6	80914.5	74454.4	66803.7	79224.3	76657.8	82300.7	1.35202	0.0341992	0.174025	1.13123	0.177889	up
MW0127595	(-)-Epicatechin gallate	Heterocyclic compounds	C22H18O10	1257-08-5	12513	11464	10778.4	11842.1	11197.4	12728.2	10298.7	12195.3	9564.81	10298.8	10174.5	9833.51	1.49786	0.0202445	0.13225	1.1308	0.177347	up
MW0153327	Makisterone B	Steroids	C28H46O7	20512-31-6	248138	250553	223243	215733	215568	264937	221413	222547	180352	212108	213396	207821	1.35454	0.0320949	0.170545	1.12765	0.173315	up
MW0108608	Spaglumic acid	Amino acid and Its metabolites	C11H16N2O8	3106-85-2	66363.6	66216.4	62909.8	59848	71840.6	62266.6	72776.2	66967.2	69684.9	73112.2	69471.6	68006.1	1.40507	0.0335713	0.174025	0.92721	-0.109032	down
MW0007170	Fluconazole	Benzene and substituted derivatives	C13H12F2N6O	86386-73-4	11060.4	10575.1	10617.9	10108.9	10184.8	10715.2	11573	11517.3	11405.9	12000.9	10917.8	11079.7	1.71262	0.00218827	0.0350898	0.923608	-0.114648	down
MW0194167	Uridine-5'-diphospho-N-acetylgalactosamine disodium salt	Nucleotide and Its metabolites	C17H27N3O17P2	-	274137	309344	313781	338059	302115	305170	370829	320330	300041	377735	330825	351389	1.29192	0.0452497	0.20653	0.898329	-0.154684	down
MW0142499	2'-N-hydroxyrifampicin	Others	C43H58N4O13	51963-55-4	14104.9	17271.6	14963.8	14965.3	14550.4	14484.5	18705.2	14995.9	14872.6	18667.5	18261.5	17455.9	1.37772	0.0389627	0.186344	0.877444	-0.188622	down
MW0141127	1,2-Dioleoyl-sn-glycero-3-phospho-(1'-myo-inositol-3'-phosphate)	Glycerophospholipids	C45H84O16P2	-	6408.08	5695.07	5026.53	5219.5	5745.21	5473.93	5896.69	5957.86	6216.22	6674.24	6392.14	7529.19	1.41645	0.0235878	0.14427	0.868154	-0.203978	down
MEDN0506	N-Acetylglucosamine 1-Phosphate	Carbohydrates and Its metabolites	C8H16NO9P	6866-69-9	3070.84	3328.02	2768.37	3347.87	3449.91	3135.87	3784.72	3776.36	3315.57	3100.71	4427.44	3980.99	1.35388	0.0381427	0.184593	0.853259	-0.228944	down
MW0169374	Lactose	Carbohydrates and Its metabolites	C12H22O11	5965-66-2	143297	165246	171234	128047	144879	155885	163576	196752	179056	170686	204257	169951	1.55565	0.0102428	0.0836032	0.837967	-0.255035	down
MW0105709	Arginine	Amino acid and Its metabolites	C6H14N4O2	74-79-3	40141.6	37713.1	36850.1	33827.8	37989.7	49819.4	50784	50460.3	39804	48209.1	53167.5	43406	1.41911	0.0223646	0.140711	0.826858	-0.274288	down
MW0148302	Dermorphin	Amino acid and Its metabolites	C40H50N8O10	77614-16-5	6976.95	7514.9	7147.55	6482.54	6545.87	7022.33	8916.75	6532.04	7220.94	9757.9	8892.21	9129.38	1.44359	0.0339723	0.174025	0.826379	-0.275125	down
MW0159248	Val-Val-Val-Gly-Gly	Amino acid and Its metabolites	C19H35N5O6	-	7502.08	7889.46	7090.07	6196.71	7368.32	8820.58	8473.08	9483.88	9291.92	9417.78	8822.01	8820.08	1.65901	0.00495131	0.0543743	0.826151	-0.275523	down
MW0109041	Pantothenic acid	CoEnzyme and vitamins	C9H17NO5	79-83-4	10434.5	9798.06	9113.25	11189.5	11098.9	8429.15	11046.1	9860.28	11974.1	12547.2	14322.8	13576.9	1.44339	0.0232456	0.143269	0.819113	-0.287866	down
MW0149984	Glu-Gln-Trp	Amino acid and Its metabolites	C21H27N5O7	-	10849.1	11114	13566.6	11638.8	11340.6	13404.7	16464.6	13744.2	12787.3	15590.5	14975.1	14541.4	1.66657	0.00395516	0.0494061	0.816245	-0.292926	down
MW0105788	Asn-Phe	Amino acid and Its metabolites	C13H17N3O4	-	11057.3	10762.4	9968.55	8421.85	13916.1	14362.8	13687.6	14764.7	14460.7	14741.3	13849.5	12459.4	1.34187	0.0403159	0.190738	0.815701	-0.293887	down
MW0049017	3-[3-[5-[3,4-dihydroxy-6-(hydroxymethyl)-5-[3,4,5-trihydroxy-6-(hydroxymethyl)oxan-2-yl]oxyoxan-2-yl]oxy-4-hydroxy-6-methyloxan-2-yl]oxy-5,14-dihydroxy-10-(hydroxymethyl)-13-methyl-2,3,4,6,7,8,9,11,12,15,16,17-dodecahydro-1H-cyclopenta[a]phenanthren-17-yl]-2H-furan-5-one	Heterocyclic compounds	C41H64O19	210637-19-7	9454.3	9400.49	8423.49	6367.28	6675.65	7295.93	10646.5	7845.16	8035.92	10275.1	11364.1	10311.2	1.28617	0.0497168	0.214492	0.814274	-0.296414	down
MW0137875	Cerubidin	Heterocyclic compounds	C27H29NO10	73610-99-8	26752	27747	25816.5	21699.1	21793.4	23634.6	31131.9	28877.9	22450.2	33736.2	33690.7	31187.5	1.42489	0.022944	0.142605	0.814266	-0.296428	down
FDATN01006	Sodium pantothenate	Others	C9H16NNaO5	867-81-2	31775.4	28053.7	28460.6	33419.3	35350.4	25176.3	33828	30622.6	38071.3	36437.3	44775.6	42752.2	1.45175	0.0221031	0.13955	0.804619	-0.313622	down
MW0103397	5-Fluorouridine	Nucleotide and Its metabolites	C9H11FN2O6	-	6973.11	8745.07	9173.87	7348.4	7575.98	11934.1	10357.3	13190.9	11121.3	11728.3	9316.81	9375.67	1.29917	0.0445923	0.20456	0.795057	-0.33087	down
MW0110225	Tyrosyltyrosine	Amino acid and Its metabolites	C18H20N2O5	1050-28-8	11484.3	10401.4	8736.14	8541.51	10099.2	11414.3	12725	13352.8	13577.2	13087.1	12578	11231.5	1.70052	0.0022707	0.0357778	0.792626	-0.335289	down
MW0006827	Difenoxuron	Benzene and substituted derivatives	C16H18N2O3	14214-32-5	6177.72	7363.94	7858.89	7483.11	7580.34	6921.02	7436.29	11496	7794.53	10489.5	8074.16	9481.36	1.40409	0.0351106	0.176723	0.792105	-0.336237	down
MW0006162	N-[2-(Dimethylamino)ethyl]-N-methyl-4-[({4-[4-morpholin-4-yl-7-(2,2,2-trifluoroethyl)-7H-pyrrolo[2,3-d]pyrimidin-2-yl]phenyl}carbamoyl)amino]benzamide	Benzene and substituted derivatives	C31H35F3N8O3	-	5025.58	5412.07	4370.87	4002.2	4354.58	5331.79	7250.39	4521.04	5593.62	6522.19	6291.76	5965.69	1.47796	0.0201847	0.13225	0.788417	-0.342969	down
MW0109245	(E)-2-[[(E)-2-[[(2S)-1-[(3R,4S,7S,10S,11S)-3-ethyl-11,15-dihydroxy-3-methyl-10-(methylamino)-6,9-dioxo-7-prop-1-en-2-yl-2-oxa-5,8-diazabicyclo[10.3.1]hexadeca-1(15),12(16),13-triene-4-carbonyl]-2,5-dihydropyrrole-2-carbonyl]amino]-3-methylpent-2-enoyl]amino]but-2-enedioic acid	Heterocyclic compounds	C36H46N6O12	64925-81-1	6720.49	6330.72	6459.93	5058.18	5640.69	8112.78	8340.11	6130.52	7888.06	9773.46	9123.48	7581.63	1.40364	0.0267532	0.152443	0.784704	-0.34978	down
MW0145971	Asparagylaspartic acid	Amino acid and Its metabolites	C8H13N3O6	-	6130.94	7945.95	6287.86	6438.25	6421.51	7777.91	7794.63	8215.79	7101.59	7907.58	12032.9	9286.15	1.40645	0.0490768	0.213255	0.783407	-0.352167	down
MW0103346	2'-Deoxyguanosine-5'-diphosphate	Nucleotide and Its metabolites	C10H15N5O10P2	102783-74-4	7797.51	10118	8106.54	8345.23	6865.69	8790.94	13605.2	9913.25	8380.49	11015.8	9784.91	11814.2	1.46805	0.0231614	0.143237	0.775397	-0.366993	down
MW0154403	Neu5Ac2-6Gal1-4GlcNAcSp	Carbohydrates and Its metabolites	C27H45N5O19	-	2009.18	2115	1343.92	1952.64	2254.14	1654.67	2688.25	2154.16	2042.16	2730.62	2745.95	2527.38	1.51153	0.009587	0.0796864	0.760959	-0.39411	down
MW0152522	Leu-Thr-Trp	Amino acid and Its metabolites	C21H30N4O5	-	9797.55	11643	11103.2	10101	9608.42	12539.3	15604.3	12979.2	12011.8	14950.9	14865.5	14926.8	1.79578	0.00104678	0.0220555	0.75924	-0.397372	down
MEDN0305	Creatine	Organic acid and Its derivatives	C4H9N3O2	57-00-1	35611.5	43577.3	43703.2	61430.7	51792.8	45480	71621	63070.6	63491.1	60388	59092.4	53885.1	1.59241	0.00733153	0.0678385	0.757898	-0.399925	down
MEDN1056	Iminodiacetic acid	Organic acid and Its derivatives	C4H7NO4	142-73-4	4766.76	6444.63	7132.32	8517.27	7019.47	8857.7	9584.67	9781.86	10311.5	9672.94	9275.05	7815.26	1.47759	0.0113291	0.0884846	0.757214	-0.401226	down
MW0126097	Phenol red	Heterocyclic compounds	C19H14O5S	143-74-8	28064.9	35811.3	30583.9	28124.2	28119.5	33612.5	34401.7	37136.7	34216.4	41579.7	55965.8	41460.2	1.56738	0.0274157	0.154758	0.753048	-0.409187	down
MW0105006	1,3,4-Trihydroxy-5-oxocyclohexane-1-carboxylic acid	Organic acid and Its derivatives	C7H10O6	-	5433.67	6259.41	5164.43	5407.4	4219.71	7409.27	7170.32	6844.49	7088.67	8060.12	8102.3	8631.94	1.63092	0.00464921	0.0533188	0.738464	-0.437401	down
MW0143640	5-hydroxy-N-formyl-L-kynurenine	Benzene and substituted derivatives	C11H12N2O5	-	3409.52	3387.1	2201.58	3416	1415.98	2362.95	4217.76	3356.95	2722.21	3769.08	4076.52	3933.82	1.24243	0.0413391	0.193557	0.733506	-0.44712	down
MW0110488	Amanitin	Heterocyclic compounds	C39H54N10O14S	-	771.031	766.715	998.659	964.011	903.161	1070.58	1455.62	1149.97	829.621	1666.1	1267.3	1099.81	1.37888	0.0381394	0.184593	0.732974	-0.448167	down
MW0115262	Sedoheptulose	Carbohydrates and Its metabolites	C7H14O7	3019-74-7	12218.1	9448.82	9987.14	12884.2	12374.2	10635.9	17772.3	15699	15227.3	16210.8	14333.4	13661.2	1.82066	0.00046571	0.0145494	0.727077	-0.459819	down
MW0059300	PE-NMe(15:0/18:2(9Z,12Z))	Glycerophospholipids	C39H74NO8P	-	20836.2	13398.6	9703.27	11259.7	13104.9	15498.7	23647.7	21829.3	18849.2	18810.9	18729.1	14687.4	1.41581	0.0236468	0.14427	0.718993	-0.47595	down
MW0110630	1-Phenylbiguanide	Benzene and substituted derivatives	C8H11N5	102-02-3	30834.7	43139.6	37748.7	31418	31936.6	49989.7	66322.1	50745.8	50215.3	60560.4	34502.8	51368.2	1.39027	0.0237601	0.144474	0.717427	-0.479096	down
MW0152914	Lys-Asp-Trp-Ser-Phe	Amino acid and Its metabolites	C33H43N7O9	-	1372.53	2076.22	1999.73	1098.78	1979.92	2495.72	2434.37	2413.52	2593.96	2905.1	2676.93	2388.33	1.47723	0.0151147	0.107403	0.715206	-0.48357	down
MW0106172	Clavulanate	Organic acid and Its derivatives	C8H9NO5	58001-44-8	1211.45	1387.44	2401.65	2077.67	2219.47	2633.34	2652.34	3042.45	3510.85	2976.28	2645.94	1868.33	1.26842	0.0335424	0.174025	0.714595	-0.484802	down
MW0049807	1-Palmitoyl-2-oleoyl-sn-glycerol	Glycerolipids	C37H70O5	29541-66-0	244345	170297	157586	132579	136197	166356	280405	243908	213380	214021	258813	205127	1.6071	0.0088576	0.0768025	0.711586	-0.490889	down
MW0144930	alpha-Arbutin	Benzene and substituted derivatives	C12H16O7	84380-01-8	25402.8	26968.6	29730.3	57322.1	36159.2	48458.2	57899.6	43565.8	44272.2	54907.7	69064.6	45879.6	1.32033	0.0466189	0.207381	0.709913	-0.494286	down
MEDP1963	S-Methylglutathione	Amino acid and Its metabolites	C11H19N3O6S	2922-56-7	3100.18	3721.95	4654.8	5096.59	4520.8	3892.97	6459.63	5260.89	5473.21	6058.94	5828.21	6190.98	1.77141	0.00103791	0.0220555	0.70842	-0.497323	down
MW0105914	L-Aspartic acid	Amino acid and Its metabolites	C4H7NO4	56-84-8	3060.28	2450.72	3049.44	3911.18	3142.36	3074.05	5146.54	4333.27	4452.89	4661.48	3906.89	4025.27	1.80119	0.000589933	0.016443	0.704509	-0.505311	down
MW0109211	Phenylalanylphenylalanine	Amino acid and Its metabolites	C18H20N2O3	201023-39-4	8040.99	8028.56	6606.91	6023.68	7260.67	9510.55	10316.2	11738.6	12035.3	11077.6	10354.3	9337.63	1.79505	0.000630315	0.0170467	0.701074	-0.512362	down
MW0107086	N-(N-Glycyl-3-phenyl-L-alanyl)-3-phenyl-L-alanine	Amino acid and Its metabolites	C20H23N3O4	13116-21-7	6233.52	5149.09	4415.48	4075.7	5719.18	8140.06	7150.83	9326.31	8497.69	8154.38	8017.59	7129.09	1.5706	0.00805015	0.0722992	0.698755	-0.517141	down
MW0123124	9-Amino-1,2,3,4-tetrahydroacridine bis 1,7-heptylene dihydrochloride	Heterocyclic compounds	C33H42Cl2N4	224445-12-9	4628.7	3380.34	4173.39	3241.01	3012.37	2788.67	6094.71	3061.39	4546.44	5015.84	6226.68	5449.16	1.42903	0.0249945	0.147046	0.698307	-0.518067	down
MW0127015	Zopiclone	Aldehyde,Ketones,Esters	C17H17ClN6O3	43200-80-2	1324.66	1915.84	1914.34	1521.17	1533.86	1601.85	2717.04	2201.47	1536.28	2603.78	2753.16	2263	1.59547	0.0107845	0.0859634	0.697116	-0.520529	down
MW0169387	L-Carnitine	Amino acid and Its metabolites	C7H15NO3	541-15-1	7502.77	8154.01	10393	11122.7	7999.18	9798.19	14293.8	12975.8	14094.1	12562.8	13152.1	12109.8	1.85957	0.000403264	0.0132857	0.694166	-0.526648	down
MW0056870	PC(15:0/22:4(7Z,10Z,13Z,16Z))	Glycerophospholipids	C45H82NO8P	-	13587.3	12479.9	8598.43	9112.92	8775.16	11238.1	17889.1	18359.4	14945.5	14717.6	14247	12040.9	1.63957	0.00460363	0.0533188	0.691889	-0.531388	down
MW0105730	Arg-Thr	Amino acid and Its metabolites	C10H21N5O4	-	941.367	1354.91	1731.44	1248.52	1724.54	1987.41	2050.84	2110.47	2451.49	2270.9	2272.26	1836.16	1.57547	0.00612373	0.0613049	0.691818	-0.531536	down
FDATN01259	Roquinimex	Others	C18H16N2O3	84088-42-6	69723.9	50830.8	43303.1	35163	34334.2	35754.7	63091.3	63114.1	61328.6	64878.6	77442.9	62184.3	1.61776	0.0127242	0.0952735	0.686434	-0.542806	down
MW0109038	Pantotheine-4'-phosphate	Organic acid and Its derivatives	C11H23N2O7PS	-	11493.4	15212.1	12545.2	13044.3	10359.5	19865.7	20183.8	18188.1	18830.2	23075	19594.9	20361.4	1.68852	0.00445027	0.0533188	0.686333	-0.543018	down
MW0125802	Nifenazone	Aldehyde,Ketones,Esters	C17H16N4O2	2139-47-1	37311.1	32607.7	28383.7	21791	18967.1	25698.5	39728.6	39030.3	38669.9	41140.7	44496	37159.1	1.68891	0.00476041	0.0542508	0.685854	-0.544026	down
MW0152628	Leu-Trp	Amino acid and Its metabolites	C17H23N3O3	-	3520.42	2910.99	2607.76	2436.21	3322.08	3294.46	4163.55	5127.78	4613.45	4642.29	4010.4	3977.74	1.84618	0.00025939	0.0106821	0.681808	-0.552563	down
MW0148010	Cys-Gly-Glu	Amino acid and Its metabolites	C10H17N3O6S1	-	668422	528431	556933	724876	629345	599522	1.04165e+06	877676	838897	994471	863372	848903	1.93898	8.72418e-05	0.0054173	0.678418	-0.559755	down
MW0148316	Descinolone acetonide	Aldehyde,Ketones,Esters	C24H31FO5	2135-14-0	4410.96	5213.22	5352.72	4704.76	4684.88	5383.07	8116.43	6453.4	6508.32	7801.85	7669.76	7305.69	2.01404	8.96904e-05	0.0054173	0.678356	-0.559886	down
ZINC2242636	trans-Verbenol	Terpenoids	C10H16O	1820-09-3 | 22339-08-8	45955.5	46103.5	44904.7	44570.1	37161.5	34418.7	48372.7	48226	77487.9	44239.8	79880.8	75906.7	1.49216	0.0323995	0.17166	0.676569	-0.56369	down
MW0114061	[(2S,3R,4R,5S,6R)-2-{[(2R,3S,4R,5R,6R)-5-acetamido-4,6-dihydroxy-2-(hydroxymethyl)oxan-3-yl]oxy}-4,5-dihydroxy-6-(hydroxymethyl)oxan-3-yl]carbamic acid	Carbohydrates and Its metabolites	C15H26N2O12	577-76-4	17659.1	18957.3	13460	14364.7	15211.4	13919.3	23222.5	23807.2	21209.1	24067.8	22856.3	24084.7	1.97332	0.000107439	0.00565564	0.67198	-0.57351	down
MW0148330	Devapamil	Benzene and substituted derivatives	C26H36N2O3	-	2689.85	2737.26	3311.4	2892.57	4893.17	2262.06	5510.11	4082.49	3970.29	4751.64	3281.31	6366.22	1.42138	0.0288224	0.159713	0.67185	-0.57379	down
MW0113100	4-Methoxybenzyl O-(2-sulfoglucoside)	Benzene and substituted derivatives	C14H20O10S	-	1668.24	2534.39	2670.55	2288.1	1566.15	3470.78	3869.19	2491.99	3727.12	3435.84	3592.63	4019.57	1.49684	0.010517	0.0854569	0.671744	-0.574017	down
MW0194064	Acetyl-L-carnitine	Fatty Acyls	C9H17NO4	3040-38-8 | 14992-62-2	16816.2	11993.5	13498.3	18581.8	16189	10145.3	24643.1	26154.8	16967.5	22703.4	18315.6	21335.5	1.59764	0.00449173	0.0533188	0.670337	-0.577041	down
MW0110149	Trypanothione	Organic acid and Its derivatives	C27H47N9O10S2	-	1507.19	1249.76	740.197	1286.24	1069.45	1133.43	2392.68	1009.91	1215.76	1912.78	2071.37	1824.87	1.28669	0.0460989	0.207273	0.669995	-0.577777	down
MW0114186	Deoxycytidine diphosphate	Nucleotide and Its metabolites	C9H15N3O10P2	800-73-7	126457	120044	121906	153919	144590	138371	227072	204301	180089	210077	192703	197496	1.99942	1.55392e-05	0.00201121	0.664571	-0.589505	down
MW0109212	Phenylalanylserine	Amino acid and Its metabolites	C12H16N2O4	16053-39-7	4582.86	5722.63	6108.9	5141.59	4380.57	7770.83	8884.05	6705.24	8589.68	10040.8	8422.04	8217.89	1.73687	0.00175343	0.0297465	0.662752	-0.59346	down
MW0194013	N-Phthalyl-L-tryptophan	Heterocyclic compounds	C19H14N2O4	48208-26-0	68531	53143.9	43204.6	33753.9	28313	33607.6	64094.9	61555.3	62265.3	69390.1	76393.3	60262.5	1.5856	0.0135754	0.0995895	0.661369	-0.596472	down
MW0169271	DL-Homocystine	Amino acid and Its metabolites	C8H16N2O4S2	870-93-9	86730.3	86450.9	90342.8	123062	102957	90803.2	164053	135805	136135	156234	141414	144339	1.94958	7.06174e-05	0.00456995	0.661002	-0.597274	down
MW0157840	Thr-Tyr-His	Amino acid and Its metabolites	C19H25N5O6	-	3418.09	3029.24	2917.51	1854.75	1699.05	1217.33	5038.91	3410.37	2669.81	3715.87	4238.56	2376.91	1.30611	0.048037	0.209742	0.659006	-0.601636	down
MW0154889	4'-Phosphopantetheine	Organic acid and Its derivatives	C11H23N2O7PS	2226-71-3	60740.5	80231.7	75044.7	72351.9	60110.8	108045	121188	94621.7	108585	130300	120109	120546	1.76136	0.00143334	0.0276154	0.656541	-0.607043	down
MW0151726	1-O-Indol-3-ylacetyl-beta-D-glucose	Heterocyclic compounds	C16H19NO7	19817-95-9	10083.9	12235.8	11849.2	11351.7	9572.04	16666.5	19169.3	14983.3	16893.7	20494.9	18855.4	19575	1.80221	0.000796793	0.0192505	0.652524	-0.615898	down
MW0105932	Asp-Ser	Amino acid and Its metabolites	C7H12N2O6	-	46069.3	22178.3	44202.2	62189.2	53818.7	62449.4	86130.5	83161.3	66177.4	82188.4	55283.3	74433.6	1.36623	0.00810995	0.0723903	0.650254	-0.620924	down
MW0195169	Glutathione Reducedform	Amino acid and Its metabolites	C10H17N3O6S	-	532520	520362	570607	832176	653846	678818	1.15183e+06	979979	902126	1.12148e+06	674749	1.00257e+06	1.66765	0.00325206	0.0434108	0.649494	-0.622612	down
MW0157075	Sirodesmin H	Heterocyclic compounds	C20H26N2O8S	64542-78-5	1212.24	1843.78	2522.03	3492.89	2697.89	665.912	3660.86	2351.3	2841.9	3277.07	3461.66	3585.55	1.25396	0.0473295	0.208158	0.648374	-0.625102	down
MW0103993	(R)-S-lactoylglutathione	Amino acid and Its metabolites	C13H21N3O8S	25138-66-3	4280.25	3111.25	3556.46	4594.19	5060.5	5940.31	6115.47	11323.8	5425.66	6781.27	6194.11	5814.08	1.44853	0.0377688	0.184467	0.637218	-0.65014	down
MW0013003	1-Stearoyl-2-linoleoyl-sn-glycero-3-phosphoethanolamine	Glycerophospholipids	C41H78NO8P	7266-53-7	120930	77913.2	57080	52438.4	51268.9	65624.8	132225	133398	106536	102711	114336	84531.3	1.57333	0.0120642	0.0922377	0.631188	-0.663859	down
MW0111742	10,12-Pentacosanedione	Aldehyde,Ketones,Esters	C25H48O2	-	665.067	472.553	418.257	289.941	782.885	464.073	858.239	1098.62	592.815	484.81	861.925	1010.01	1.30822	0.0332789	0.174025	0.630354	-0.665767	down
MW0055736	PA(18:1(9Z)/22:2(13Z,16Z))	Glycerophospholipids	C43H79O8P	-	78261.1	59268.2	54119.7	57369.7	56033.9	60903.9	117978	130764	93868.2	87750.7	76863.3	78661.5	1.7409	0.00764613	0.0699737	0.624621	-0.678947	down
MW0144878	Allamandin	Heterocyclic compounds	C15H16O7	51820-82-7	153838	214311	176018	220041	195582	168943	320654	260752	262968	309131	379167	278806	1.93528	0.000669546	0.0178414	0.6231	-0.682464	down
MW0050103	1,2-Dioleoyl-sn-glycerol	Glycerolipids	C39H72O5	-	246241	189160	159610	133893	114946	154878	316581	323644	260990	247390	263880	205635	1.69227	0.00278669	0.0407217	0.617216	-0.696153	down
MW0159685	Glutathione	Amino acid and Its metabolites	C10H17N3O6S	70-18-8	94508.6	109552	122883	161784	137601	126363	235582	200045	189813	223176	178411	194601	1.88776	0.000126597	0.00588187	0.616138	-0.698674	down
MW0108616	2-Acetamido-3-hydroxypropanoic acid	Amino acid and Its metabolites	C5H9NO4	97-14-3	116834	119861	79234.2	90751.9	91840.5	112865	165346	156905	158017	172630	192333	152920	1.96107	3.57773e-05	0.00324142	0.612519	-0.707173	down
MW0122826	Amfonelic acid	Organic acid and Its derivatives	C18H16N2O3	15180-02-6	91097.8	59522.6	47368.5	38125.2	35854	41200.4	82121.5	82852.3	82780.5	84353.8	101729	80874.6	1.6721	0.00910578	0.0774633	0.608435	-0.716825	down
FDATN01282	Uridine triacetate	Others	C15H18N2O9	4105-38-8 | 293738-13-3	32716.1	30917.6	23335.1	21650.1	18241.2	22785.7	41354	40220.3	38985.2	41989.7	46684.5	39622	1.90443	0.000297618	0.0112351	0.601336	-0.733758	down
MW0143954	[(4S,6S,7R,8R)-7,13-dihydroxy-12-methyl-10,11-dioxo-2,5-diazatetracyclo[7.4.0.02,7.04,6]trideca-1(9),12-dien-8-yl]methyl carbamate	Heterocyclic compounds	C14H15N3O6	-	7884.48	7517.17	7581.43	8432	7572.95	5936.01	15877.4	10910.7	10479.8	12389.2	13147.2	12074	1.97424	0.000723913	0.0184751	0.599961	-0.737059	down
MW0057572	PC(22:4(7Z,10Z,13Z,16Z)/P-18:0)	Glycerophospholipids	C48H88NO7P	-	5.64453e+06	4.62021e+06	4.00852e+06	2.23791e+06	2.55782e+06	2.78963e+06	5.7075e+06	8.46316e+06	7.58957e+06	6.47013e+06	5.43225e+06	3.02786e+06	1.36758	0.028372	0.158673	0.595758	-0.747202	down
MW0053477	Geniposide	Heterocyclic compounds	C17H24O10	24512-63-8 | 169799-41-1 | 27745-20-6	52861.7	39781.9	30745.8	24988	21553.5	27396.7	48333	50709.6	52330.2	56939.6	67608.5	55518.1	1.70771	0.0034983	0.0449569	0.595366	-0.74815	down
MW0056859	1-Pentadecanoyl-2-eicosanoyl-glycero-3-phosphocholine	Glycerophospholipids	C43H86NO8P	-	11236.2	6047.68	6082.81	3995.18	5604.34	3064.6	14557.1	9806.65	8441.54	7468.92	11065.5	9246.42	1.47792	0.024578	0.146426	0.594704	-0.749755	down
MW0106067	Bryostatin 1	Aldehyde,Ketones,Esters	C47H68O17	83314-01-6	1423.08	1074.93	591.014	994.299	943.338	1094.4	2701.15	1006.61	1095.11	1654.57	2047	1846.6	1.3858	0.0410536	0.192942	0.591348	-0.75792	down
MW0144895	Allopurinol riboside	Nucleotide and Its metabolites	C10H12N4O5	16220-07-8	1579.05	972.832	3149.18	2726.61	2324.42	1544.4	3222.37	4002.45	3765	4154.07	1485.99	4273.21	1.21778	0.025846	0.149584	0.588262	-0.765468	down
MW0161223	1-octadecanoyl-2-(9Z-octadecenoyl)-sn-glycero-3-phosphoethanolamine	Others	C41H80NO8P	6418-95-7	165315	86975.5	68394.5	58870.1	48451.6	61488.1	115127	144694	121111	159805	155055	138587	1.57462	0.020363	0.13225	0.586659	-0.769405	down
MW0048979	Cohibin C	Aldehyde,Ketones,Esters	C37H68O4	293735-20-3	420311	403677	278921	187513	255437	193308	496090	740269	524292	393886	463341	373244	1.57206	0.0126328	0.0949821	0.581443	-0.782289	down
MW0059295	PE-NMe(15:0/16:0)	Glycerophospholipids	C37H74NO8P	-	46191.2	56839.5	24807.3	13192.6	25832.3	15618.6	56571.9	57271.6	43997.6	45555.9	63850.7	48777.3	1.47279	0.0246592	0.146426	0.577427	-0.792289	down
MW0143696	5''-Phosphoribosylparomamine	Alcohol and amines	C17H34N3O14P	-	20344	22836.6	16109.6	15624.4	19344.7	14858.2	33247	33071.7	29210.7	32021.4	29948.6	32307	2.01807	2.11165e-05	0.00255087	0.574889	-0.798645	down
MW0057446	1-Docosanoyl-2-hexadecanoyl-sn-glycero-3-phosphocholine	Glycerophospholipids	C46H92NO8P	-	4.38958e+06	4.30453e+06	2.87518e+06	3.18742e+06	2.90099e+06	3.46165e+06	5.80418e+06	8.38331e+06	8.62343e+06	5.94165e+06	6.81414e+06	2.06733e+06	1.26501	0.0355296	0.177354	0.561177	-0.833472	down
MW0158405	Tyr-Asp-Ala	Amino acid and Its metabolites	C16H21N3O7	-	27636	18042.7	15798.1	15264.2	14768.2	17150.8	39990.1	34776.8	30265.7	33949.6	32421.9	27581.3	1.90607	0.000199136	0.00880083	0.546071	-0.87284	down
MW0146099	Asp-Glu-His-Glu	Amino acid and Its metabolites	C20H28N6O11	-	36349.9	39940.1	31543.7	31666.4	31540.8	33066.7	58874	57295.4	51437.4	58699.1	77960.5	69931.7	2.03608	0.000440493	0.014003	0.545453	-0.874473	down
MW0102925	Tricosanoic acid	Fatty Acyls	C23H46O2	2433-96-7	669.194	530.194	545.511	240.996	611.836	630.763	1252.35	1251.87	1175.87	1006.6	412.237	838.462	1.33813	0.0175832	0.12023	0.543757	-0.878967	down
MW0059318	PE-NMe(15:0/22:6(4Z,7Z,10Z,13Z,16Z,19Z))	Glycerophospholipids	C43H74NO8P	-	624.422	845.549	638.402	633.968	1078.94	678.484	1427.61	1209.07	1007.27	1582.72	1681.23	1433.36	1.88348	0.000588482	0.016443	0.539459	-0.890415	down
FDATN00859	4-Acetamidobenzoic acid	Benzene and substituted derivatives	C9H9NO3	-	2981.15	4614.73	3883.05	3020.79	3104.56	3731.02	7169.96	7108.97	6732.41	5904.97	7547.45	5442.03	2.00752	3.40034e-05	0.00324142	0.534642	-0.903356	down
MW0151121	His-Tyr-Arg-Lys	Amino acid and Its metabolites	C27H42N10O6	-	21456.4	22845.3	9782.98	11655.8	12902.3	22191.6	40305.7	35073.6	24680	34897.3	30584.3	25685.2	1.69327	0.00145154	0.0276154	0.527305	-0.923291	down
MW0141009	1-(1Z-Octadecenyl)-2-(4Z,7Z,10Z,13Z,16Z,19Z-docosahexaenoyl)-sn-glycero-3-phosphoethanolamine	Others	C45H78NO7P	206059-98-5	48329.6	56380.6	11351.6	17991.6	22038	18824	63361.5	42064.5	55390.4	25568.3	77017.4	73404.2	1.35543	0.03411	0.174025	0.519336	-0.945261	down
MW0055748	1-(9Z,12Z-octadecadienoyl)-2-octadecanoyl-glycero-3-phosphate	Glycerophospholipids	C39H73O8P	-	52646.8	45394.9	44191.5	48958.5	49623.5	49935.5	112208	103626	108543	116854	68729.5	51429.9	1.77085	0.0089702	0.0768025	0.517912	-0.949221	down
MW0055756	PA(18:2(9Z,12Z)/20:1(11Z))	Glycerophospholipids	C41H75O8P	-	4284.76	1151.51	962.645	2359.11	1859.55	910.613	1353.35	5199.76	5191.86	5039.08	3448.86	2639.91	1.24542	0.0494257	0.213745	0.504012	-0.988469	down
MW0143902	7-Hydroxymethylchlorophyll a	Heterocyclic compounds	C55H72MgN4O6	-	374722	227454	183474	162860	144802	182730	526195	559233	442702	378593	377757	265978	1.7137	0.00385117	0.0484606	0.500319	-0.999081	down
MEDN0445	Orotidine	CoEnzyme and vitamins	C10H12N2O8	314-50-1	10123	12426.2	5642.12	14259.3	14963.3	11200.5	23204.5	23943.2	27526.4	23782.5	21611	22574.6	1.8445	5.08113e-05	0.00386971	0.481025	-1.05582	down
MW0126069	Pentostatin	Heterocyclic compounds	C11H16N4O4	53910-25-1	17841.8	26504.1	33471.1	18115.5	15755.6	9690.61	53244.6	24852.8	40546.9	45954.5	45472.9	43985	1.72069	0.00172604	0.0297465	0.477762	-1.06564	down
MW0057271	PC(20:2(11Z,14Z)/22:6(4Z,7Z,10Z,13Z,16Z,19Z))	Glycerophospholipids	C50H84NO8P	-	14132.2	10922.5	3959.36	8286.84	5697.47	8662.61	21351.4	24311.9	17604.8	19520.8	15815.4	11363.9	1.65333	0.00231843	0.0357778	0.469781	-1.08994	down
MW0009652	Ranolazine	Benzene and substituted derivatives	C24H33N3O4	95635-55-5 | 142387-99-3 | 110445-25-5	736.843	1175.26	1225.96	1108.65	684.637	1123.62	2436.52	1598.02	2256.55	2325.18	2396.55	2024.49	1.9635	4.3613e-05	0.00376318	0.464434	-1.10645	down
MW0068722	TG(14:1(9Z)/22:5(7Z,10Z,13Z,16Z,19Z)/14:1(9Z))	Glycerolipids	C53H88O6	-	1.16944e+06	1.02832e+06	743088	178525	398170	83921.4	713029	1.07483e+06	1.99319e+06	2.09499e+06	851201	1.07221e+06	1.29631	0.0459792	0.207273	0.461759	-1.11479	down
MEDN0134	Thiamine Pyrophosphate (TPP)	CoEnzyme and vitamins	C12H19N4O7P2S	154-87-0	2807.02	874.446	1762.38	1116.81	2256.09	2265.69	4855.35	2224.75	3723.45	3506.32	5126.88	4816.11	1.63768	0.0031379	0.043305	0.456954	-1.12988	down
MW0007319	Hippuric acid	Organic acid and Its derivatives	C9H9NO3	495-69-2	794.913	1297.19	1151.89	672.488	1254.12	707.043	2058.73	2452	2504.41	2048.44	2640.26	1186.73	1.82903	0.00160379	0.0290607	0.455965	-1.133	down
MW0147332	Cephalostatin 1	Heterocyclic compounds	C54H74N2O10	112088-56-9	80450.8	6448.32	55856.1	43758.4	31961.7	42860.9	98810.9	104620	74604.6	88526.5	48756.3	171942	1.26523	0.0241796	0.14556	0.445008	-1.1681	down
MW0169341	Isoxaflutole	Heterocyclic compounds	C15H12F3NO4S	-	7380.69	11661	36240	36110.7	55284.4	14219.5	38363.6	54470.9	69581.7	69939.9	72673.6	58340	1.51405	0.00561729	0.0573956	0.44279	-1.17531	down
MEDN0068	S-(5-Adenosy)-L-Homocysteine	Nucleotide and Its metabolites	C14H20N6O5S	979-92-0	8834.07	10187.5	9969.33	10972.5	9154.16	8504.77	27411.1	19302.2	19159.9	24122.5	20637.3	21400.9	2.10624	0.00011504	0.00565564	0.43642	-1.19621	down
MW0013006	1-Stearoyl-2-myristoyl-sn-glycero-3-phosphocholine	Glycerophospholipids	C40H80NO8P	-	84216.1	42849.6	48659	81883.9	84249.7	123529	293940	221672	178261	178965	127859	73097.5	1.52168	0.0205361	0.132898	0.433405	-1.20621	down
MW0055340	N-(9Z-octadecenoyl)-sphing-4-enine-1-phosphocholine	Sphingolipids	C41H81N2O6P	108392-10-5	223367	607436	432507	274167	97286	16521.8	80326.3	824125	872335	850938	734407	639685	1.06683	0.0289388	0.159869	0.412634	-1.27707	down
MW0056887	1-Palmitoyl-2-oleoyl-sn-glycero-3-phosphocholine	Glycerophospholipids	C42H82NO8P	26853-31-6	285182	128087	97694	242291	297105	454843	984742	886453	660862	616505	524299	279809	1.56877	0.00894781	0.0768025	0.380806	-1.39287	down
MW0057334	PC(20:3(8Z,11Z,14Z)/22:4(7Z,10Z,13Z,16Z))	Glycerophospholipids	C50H86NO8P	-	148430	102539	66741.3	75958.3	62490.5	79911.5	320546	333938	216566	212689	184873	139407	1.84358	0.00410319	0.0505781	0.380727	-1.39317	down
MW0056855	1-pentadecanoyl-2-(9Z,12Z-octadecadienoyl)-sn-glycero-3-phosphocholine	Glycerophospholipids	C41H78NO8P	-	21779.6	21417.6	12455.4	15002.9	4747.66	6854.23	35194.1	40565.1	41371.4	45788.8	36499.7	28165.6	1.77626	9.6706e-05	0.00547597	0.361437	-1.46818	down
FDATN00620	Penicillin G sodium	Others	C16H17N2NaO4S	69-57-8	24914.5	31115.2	27082.5	23529.8	23307.2	28385.1	75426.7	75042.3	71087.3	78456.7	87041.1	69900.9	2.14794	2.85225e-07	0.000258414	0.346499	-1.52908	down
MW0059320	PE-NMe(15:0/24:1(15Z))	Glycerophospholipids	C45H88NO8P	-	1912.76	5599.01	3231.03	3902.03	3429.14	6483.68	13920.6	15393.6	14598.7	12181	12167.7	6078.57	1.84737	0.000836474	0.0195615	0.330341	-1.59797	down
MW0055661	1-Octadecanoyl-2-hexadecanoyl-glycero-3-phosphate	Glycerophospholipids	C37H73O8P	-	147146	155704	90096.2	75069.5	76428	96215.9	104072	450249	186162	801688	292370	375068	1.58001	0.0479382	0.209742	0.289942	-1.78616	down
MW0160304	Distearoyl phosphatidic acid	Glycerolipids	C39H77O8P	-	8007.58	3429.06	3149.42	2308.5	4035.25	3207.05	16260.4	11389.4	10777	17961.4	21971	12864.4	1.97644	0.000690595	0.0178765	0.26459	-1.91817	down
MW0108714	N-Caffeoyltryptophan	Amino acid and Its metabolites	C20H18N2O5	109163-69-1	8307.04	8250.64	720.189	10093.6	636.709	647.186	21531.2	20846.5	16159.6	17306.7	20157.1	17880	1.62349	0.000208618	0.00900039	0.251625	-1.99065	down
MW0013014	1-stearoyl-sn-glycero-3-phospho-1D-myo-inositol	Glycerophospholipids	C27H53O12P	-	308326	225188	137547	111824	91837.2	101465	1.01586e+06	773294	502710	844638	618920	409483	1.95078	0.00136605	0.0272009	0.234384	-2.09305	down
MW0056943	PC(16:1(9Z)/P-16:0)	Glycerophospholipids	C40H78NO7P	-	6041.21	2703.55	735.267	34155.5	47240	46162.6	77999.7	159135	106542	71425.1	170297	25995.5	1.43055	0.0152479	0.107506	0.22414	-2.15753	down
MW0056971	PC(18:0/22:5(4Z,7Z,10Z,13Z,16Z))	Glycerophospholipids	C48H86NO8P	-	18708.2	695.974	855.437	6912.02	1000.74	6017.62	55106.3	47790.3	38372.5	20362.1	17180.6	3411.67	1.46325	0.0275089	0.154802	0.187627	-2.41406	down
MW0113349	6-(3-ethylphenoxy)-3,4,5-trihydroxyoxane-2-carboxylic acid	Organic acid and Its derivatives	C14H18O7	-	54.362	49.896	45.995	46.148	88.821	58.321	513.361	375.255	485.301	581.337	422.078	574.726	2.13279	3.2128e-05	0.00324142	0.116374	-3.10316	down
MW0084789	TG(22:1(13Z)/14:1(9Z)/20:5(5Z,8Z,11Z,14Z,17Z))	Glycerolipids	C59H100O6	-	228.903	291.923	199.366	211.414	847.511	375.199	4049.72	4429.36	7469.47	1517.88	933.319	564.169	1.72438	0.0492873	0.213657	0.113601	-3.13796	down
MW0073983	TG(18:0/16:0/18:4(6Z,9Z,12Z,15Z))	Glycerolipids	C55H98O6	-	13762.5	1478.42	2424.03	1395.85	889.044	1549.32	32207.7	30669.4	30341.9	47759.2	36511.2	22267.3	1.96129	7.03757e-05	0.00456995	0.107627	-3.21589	down
MW0007611	N-{4-[(2S)-3-{[2-(3,4-dichlorophenyl)ethyl]amino}-2-hydroxypropoxy]phenyl}methanesulfonamide	Benzene and substituted derivatives	C18H22Cl2N2O4S	-	37.886	55.606	45.782	52.194	75.635	94.261	710.452	874.901	625.927	704.342	1205.26	767.447	2.12519	0.000280091	0.0108389	0.0739238	-3.75782	down
MW0158070	Triphenylethylene	Heterocyclic compounds	C20H16	58-72-0	78.971	72.838	66.44	67.385	67.348	81.895	1077.21	1084.69	1021.13	1043.3	1207.87	1031.02	2.16523	2.60418e-07	0.000258414	0.0672641	-3.89402	down
MW0103866	alpha-Methyldopa-3-0-sulfate	Organic acid and Its derivatives	C10H13NO7S	72572-96-4	168.405	154.888	141.245	143.077	143.868	174.311	2784.56	2595.4	2565.74	2329.72	2447.35	1867.76	2.16256	1.03263e-05	0.00191502	0.0634517	-3.9782	down
MEDL02283	3-Methoxyanthranilate	Benzene and substituted derivatives	C8H9NO3	-	68.366	23.248	21.197	21.501	42.126	82.663	725.302	682.135	668.502	668.879	829.473	544.258	2.0816	4.34145e-06	0.00131112	0.0629107	-3.99055	down
MW0168600	Vanillin	Benzene and substituted derivatives	C8H8O3	121-33-5	49.605	45.753	41.734	42.334	42.305	51.514	971.629	971.049	873.829	873.451	809.422	657.915	2.16176	1.25583e-05	0.00191502	0.0529822	-4.23835	down
MW0004457	4,4'-Sulfonyldiphenol	Benzene and substituted derivatives	C12H10O4S	-	71.853	65.805	62.624	63.741	62.356	73.151	1510.56	1444.85	1362.15	1241.92	1175.37	1038.38	2.16232	1.26822e-05	0.00191502	0.0513982	-4.28214	down
MEDN0061	N-Phenylacetylglycine	Amino acid and Its metabolites	C10H11NO3	500-98-1	146.3	134.938	123.085	124.854	124.854	151.929	2924.94	2964.07	2789.96	2639.88	2719.36	1978.97	2.16282	1.1738e-05	0.00191502	0.0503185	-4.31277	down
MW0160208	Norcraugsodine	Benzene and substituted derivatives	C15H15NO3	-	36.473	33.64	30.685	31.126	31.126	37.876	921.626	971.445	979.525	1495.63	1377.59	1088.78	2.16282	9.48741e-05	0.00547597	0.0293984	-5.08812	down
MW0109054	Penicillin G potassium	Others	C16H17KN2O4S	113-98-4	2.582	2.372	2.163	2.185	2.185	2.705	347.138	332.444	319.268	370.625	403.288	333.083	2.16748	1.17973e-06	0.000601054	0.00673933	-7.21318	down
MW0009528	Progabide	Amino acid and Its metabolites	C17H16ClFN2O2	62666-20-0 | 90656-51-2 | 104880-78-6	1.722	1.588	1.448	1.469	1.469	1.788	460.066	464.119	428.956	480.234	543.012	416.086	2.16779	1.77859e-06	0.00064456	0.00339627	-8.20183	down
